# Supplementary material for: Quercetin suppresses immune cell accumulation and improves mitochondrial gene expression in adipose tissue of diet‐induced obese mice
Source: Mol Nutr Food Res. 2015 Nov 24;60(2):300–12. doi: 10.1002/mnfr.201500595 (PMC5063128; doi:10.1002/mnfr.201500595)
Supplement: Supplementary file 1 — Supplementary Material [file MNFR-60-300-s001.zip]

Archive with 6 entries (6 files):
- mnfr201500595-sup-0002-Supporting Information Figure Legend.docx
- mnfr201500595-sup-0003-Table S1 Primers used for quantitative RT-PCR.xlsx
- mnfr201500595-sup-0004-Table S2 predicted biological functions increased or decreased by Western diet in EAT of mice.xlsx
- mnfr201500595-sup-0005-Table S3  Predicted biological functions decreased by quercetin in EAT of mice fed a Western diet.xlsx
- mnfr201500595-sup-0006-Table S4.docx
- mnfr2519-sup-0001-FigureS1.tif
