# Supplementary material for: Quercetin suppresses immune cell accumulation and improves mitochondrial gene expression in adipose tissue of diet‐induced obese mice
Source: Mol Nutr Food Res. 2015 Nov 24;60(2):300–12. doi: 10.1002/mnfr.201500595 (PMC5063128; doi:10.1002/mnfr.201500595)
Supplement: Supplementary file 1 — Supplementary Material [file MNFR-60-300-s001.zip › mnfr201500595-sup-0003-Table S1 Primers used for quantitative RT-PCR.xlsx]

## Sheet: Sheet1
Table S1 Primers used for quantitative RT-PCR
	Gene	Sequence
		Forward	Reverse
1	Lep	caggatcaatgacatttcacaca	gctggtgaggacctgttgat
2	Adipoq	ggagagaaaggagatgcaggt	ctttcctgccaggggttc
3	Tnfa	ccctcacactcagatcatcttct	gctacgacgtgggctacag
4	Ifng	actaccttcttcagcaacagcaa	ctggtggaccactcggatga
5	Rela (p65)	tgcccagaccgcagtatc	ggattcgctggctaatgg
6	F4/80 (Adgrel)	ggaggacttctccaagcctatt	aggcctctcagacttctgctt
7	Cd11c (Itgax)	gagccagaacttcccaactg	tcaggaacacgatgtcttgg
8	MCP-1 (Ccl2)	catccacgtgttggctca	gatcatcttgctggtgaatgagt
9	CD25 (Il2ra)	agaacaccaccgatttctgg	ggcaggaagtctcactctcg
10	Il10	cagagccacatgctcctaga	tgtccagctggtcctttgtt
11	CD206 (Mrc1)	ccacagcattgaggagtttg	acagctcatcatttggctca
12	Cybb (gp91phox)	ttgggtcagcactggctctg	tggcggtgtgcagtgctatc
13	Cyba (p22phox)	gtccaccatggagcgatgtg	caatggccaagcagacggtc
14	Ncf1 (p47phox)	gatgttccccattgaggccg	gtttcaggtcatcaggccgc
15	Ncf2 (p67phox)	ctggctgaggccatcagact	aggccactgcagagtgcttg
16	Ncf4 (p40phox)	gccgctatcgccagttctac	gcaggctcaggaggttcttc
17	Sod1	caggacctcattttaatcctcac	tgcccaggtctccaacat
18	Cat	ccttcaagttggttaatgcaga	caagtttttgatgccctggt
19	Gpx1	tttcccgtgcaatcagttc	tcggacgtacttgagggaat
20	Nrf2 (Nfe2l2)	tgatgctctctgtgcctttc	aggcatcttgtttgggaatg
21	HO-1 (Hmox1)	aggctaagaccgccttcct	tgtgttcctctgtcagcatca
22	Nqo1	agcgttcggtattacgatcc	agtacaatcagggctcttctcg
23	Ppargc1a	gaaagggccaaacagagaga	gtaaatcacacggcgctctt
