# Supplementary material for: Quercetin suppresses immune cell accumulation and improves mitochondrial gene expression in adipose tissue of diet‐induced obese mice
Source: Mol Nutr Food Res. 2015 Nov 24;60(2):300–12. doi: 10.1002/mnfr.201500595 (PMC5063128; doi:10.1002/mnfr.201500595)
Supplement: Supplementary file 1 — Supplementary Material [file MNFR-60-300-s001.zip › mnfr201500595-sup-0004-Table S2 predicted biological functions increased or decreased by Western diet in EAT of mice.xlsx]

## Sheet: Sheet0
Table S2 predicted biological functions increased or decreased by Western diet in EAT of mice
Categories	Diseases or Functions Annotation	p-Value	Predicted Activation State	Activation z-score	Molecules	# Molecules
Cardiovascular System Development and Function, Cell-To-Cell Signaling and Interaction, Tissue Development	adhesion of endothelial cells	1.35E-02	Increased	2.126	AXL,C1QA,CD44,CXCL12,F10,FN1,ITGA4,ITGB2,PIK3CG,PROCR,TGFB1,THBD,TLR2,VCAM1	14
Cell Cycle	cell cycle progression	3.86E-02	Increased	2.013	BCL2,BLNK,Cdc42,CDKN1A,CSF1R,CYSLTR1,DCK,FADD,FCGR2A,FCGR2B,GRB2,IGHM,IL7R,INPP5D,IRS1,LTC4S,PIK3CG,SH3BP2,SMARCA4,STAT1,STAT3,TGFB1,TNFSF13B,VAV1	24
Cell Cycle	mitogenesis	1.29E-02	Increased	2.000	CSF1R,CYSLTR1,GRB2,IL7R,IRS1,LTC4S,STAT1,STAT3,TGFB1	9
Cell Death and Survival	cell death	3.54E-09	Increased	4.732	ABCG1,ADAM17,ADAM8,ANXA1,APAF1,APP,ARRB2,ASAH1,ATF3,BCL10,BCL2,BCL2A1,BCL2L11,BIK,BLNK,BRCA1,C1QA,CAMLG,CASP1,CASP2,CASP3,CASP4,CASP6,CBFB,CCNB1,CCR5,CD14,CD44,CD47,CD48,CD74,CD86,CD9,Cdc42,CDKN1A,CEBPB,CHUK,CLEC10A,CSF1,CSF1R,CSF2RA,CSF2RB,CTSB,CXCL12,CXCR4,CYBB,CYLD,CYP2E1,DCK,DDIT4,DOCK2,DOCK8,E2F1,F2R,FADD,FCER1G,FCGR1A,FCGR2A,FCGR2B,FCGR3A/FCGR3B,FN1,FOXO3,GSK3B,HCK,HLA-A,HLA-E,HLA-G,HMOX1,H…	171
Cell Death and Survival	cell death of antigen presenting cells	6.04E-07	Increased	2.416	ABCG1,ADAM8,APP,BCL2,BCL2L11,C1QA,CASP1,CASP2,CASP3,CASP4,CASP6,CCR5,CD14,CDKN1A,CEBPB,CSF1,FADD,HMOX1,IL15,INPP5D,IRF3,IRF5,LGALS3,LRP1,LYZ,MAP2K3,MAPK14,MAPK8,MCL1,MSR1,MYD88,Naip1 (includes others),NFKB1,NPC1,P2RX7,PARP1,PIK3AP1,PTGER1,PTPN6,PYCARD,RIPK1,RIPK3,SERPINA3,SERPINF1,SOAT1,STAT1,TGFB1,TLR2,TLR4,TNFRSF1B	50
Cell Death and Survival	cell death of immune cells	3.44E-08	Increased	3.986	ABCG1,ADAM17,ADAM8,ANXA1,APAF1,APP,ASAH1,ATF3,BCL10,BCL2,BCL2A1,BCL2L11,BIK,BLNK,BRCA1,C1QA,CAMLG,CASP1,CASP2,CASP3,CASP4,CASP6,CBFB,CCNB1,CCR5,CD14,CD44,CD47,CD74,CD86,CD9,Cdc42,CDKN1A,CEBPB,CHUK,CLEC10A,CSF1,CSF1R,CSF2RA,CSF2RB,CTSB,CXCL12,CXCR4,CYBB,CYLD,DCK,DDIT4,DOCK8,E2F1,F2R,FADD,FCER1G,FCGR1A,FCGR2B,FCGR3A/FCGR3B,FOXO3,GSK3B,HCK,HMOX1,IGF1,IGHM,IKBKG,IKZF2,IL15,IL1RL1,IL2RG,IL7R,INPP5D,IR…	154
Cell Death and Survival	cell death of macrophages	3.93E-08	Increased	2.018	ABCG1,ADAM8,APP,BCL2,C1QA,CASP1,CASP2,CASP3,CASP4,CASP6,CCR5,CD14,CDKN1A,CEBPB,CSF1,FADD,HMOX1,INPP5D,IRF3,LGALS3,LRP1,LYZ,MAP2K3,MAPK14,MAPK8,MCL1,MSR1,MYD88,Naip1 (includes others),NPC1,P2RX7,PARP1,PIK3AP1,PTPN6,PYCARD,RIPK3,SERPINA3,SERPINF1,SOAT1,STAT1,TGFB1,TLR2,TLR4,TNFRSF1B	44
Cell Death and Survival	cell death of myeloid cells	7.41E-08	Increased	2.024	ABCG1,ADAM17,ADAM8,ANXA1,APP,ASAH1,ATF3,BCL2,BCL2A1,C1QA,CASP1,CASP2,CASP3,CASP4,CASP6,CCR5,CD14,CDKN1A,CEBPB,CSF1,CXCL12,CYBB,FADD,FCER1G,FOXO3,HMOX1,IL1RL1,INPP5D,IRF3,IRF8,ITGB2,LGALS3,LRP1,LYZ,MAP2K3,MAPK14,MAPK8,MCL1,MSR1,MYD88,Naip1 (includes others),NPC1,NQO2,P2RX7,PARP1,PIK3AP1,PRTN3,PTPN6,PYCARD,RIPK3,SERPINA3,SERPINF1,SIRPA,SOAT1,Srgn,STAT1,STAT6,TGFB1,TLR2,TLR4,TNFRSF1B	61
Cell Death and Survival	cell death of phagocytes	2.55E-08	Increased	2.367	ABCG1,ADAM17,ADAM8,ANXA1,APP,ATF3,BCL2,BCL2A1,BCL2L11,C1QA,CASP1,CASP2,CASP3,CASP4,CASP6,CCR5,CD14,CDKN1A,CEBPB,CSF1,CXCL12,CYBB,FADD,FCER1G,FOXO3,HMOX1,IL15,IL1RL1,INPP5D,IRF3,IRF5,ITGB2,LGALS3,LRP1,LYZ,MAP2K3,MAPK14,MAPK8,MCL1,MSR1,MYD88,Naip1 (includes others),NFKB1,NPC1,P2RX7,PARP1,PIK3AP1,PRTN3,PTGER1,PTPN6,PYCARD,RIPK1,RIPK3,SCARB1,SERPINA3,SERPINF1,SOAT1,Srgn,STAT1,STAT6,TGFB1,TLR2,TLR4,TN…	64
Cell Death and Survival	cell survival	1.77E-06	Increased	4.833	BCL10,BCL2,BCL2A1,BCL2L11,BIK,BRCA1,CAMLG,CBFB,CD44,CD47,CD48,CD74,CD86,CEBPB,CSF1,CSF1R,CSF2RA,CSF2RB,CXCL12,CXCR4,CYLD,DOCK8,F2R,FCER1G,FCGR1A,FCGR3A/FCGR3B,FOXO3,GSK3B,HCK,IKBKG,IKZF2,IL15,IL2RG,IL7R,INPP5D,JAK1,KEAP1,LGALS3,LYN,Map3k7,MCL1,MGAT5,MSR1,MYD88,NCF2,NFKB1,NME1,PCNA,PDPK1,PIK3CG,PIK3R1,PLCG2,PTPN6,PTPRC,RAC1,RAC2,RASA1,SCARB1,SERPINB9,SH3KBP1,SMARCA4,SPN,STAM2,STAT1,STAT3,STAT6,SYK…	77
Cell Death and Survival	cell viability	3.63E-06	Increased	4.518	BCL10,BCL2,BCL2A1,BCL2L11,BIK,BRCA1,CAMLG,CBFB,CD44,CD47,CD74,CD86,CEBPB,CSF1,CSF1R,CSF2RA,CSF2RB,CXCL12,CXCR4,CYLD,DOCK8,F2R,FCER1G,FCGR1A,FCGR3A/FCGR3B,FOXO3,GSK3B,HCK,IKBKG,IKZF2,IL15,IL2RG,IL7R,INPP5D,JAK1,KEAP1,LGALS3,LYN,Map3k7,MCL1,MGAT5,MSR1,MYD88,NCF2,NFKB1,NME1,PCNA,PDPK1,PIK3CG,PIK3R1,PLCG2,PTPN6,PTPRC,RAC1,RAC2,RASA1,SCARB1,SERPINB9,SH3KBP1,SMARCA4,SPN,STAM2,STAT1,STAT3,SYK,TGFB1,TGM2…	75
Cell Death and Survival	cell viability of leukocytes	8.94E-06	Increased	4.464	BCL10,BCL2,BCL2A1,BCL2L11,BIK,CAMLG,CBFB,CD44,CD47,CD74,CD86,CEBPB,CSF1,CSF1R,CSF2RA,CSF2RB,CXCL12,CXCR4,CYLD,DOCK8,F2R,FCER1G,FCGR1A,FCGR3A/FCGR3B,FOXO3,GSK3B,HCK,IKBKG,IKZF2,IL15,IL2RG,IL7R,INPP5D,JAK1,LGALS3,LYN,Map3k7,MCL1,MGAT5,MSR1,MYD88,NCF2,NFKB1,NME1,PCNA,PDPK1,PIK3CG,PIK3R1,PLCG2,PTPN6,PTPRC,RAC1,RAC2,RASA1,SCARB1,SERPINB9,SH3KBP1,SMARCA4,SPN,STAM2,STAT1,STAT3,SYK,TGFB1,TGM2,TLR4,TNFRSF…	72
Cell Death and Survival	cell viability of mononuclear leukocytes	1.61E-03	Increased	3.740	BCL10,BCL2,BCL2L11,BIK,CAMLG,CBFB,CD44,CD47,CD74,CD86,CSF1,CSF1R,CXCL12,CYLD,DOCK8,F2R,FCGR3A/FCGR3B,FOXO3,GSK3B,HCK,IKBKG,IKZF2,IL15,IL2RG,IL7R,INPP5D,LGALS3,Map3k7,MCL1,MYD88,NCF2,NFKB1,NME1,PDPK1,PIK3CG,PLCG2,PTPRC,RAC1,SH3KBP1,SMARCA4,SPN,STAM2,STAT1,STAT3,SYK,TGFB1,TGM2,TNFRSF13B,TNFRSF1B,TNFSF13,TNFSF13B	51
Cell Death and Survival	cell viability of phagocytes	4.37E-05	Increased	2.497	BCL2,BCL2A1,CEBPB,CSF1,CSF1R,CSF2RA,CSF2RB,CXCL12,CXCR4,FCER1G,FCGR1A,FOXO3,INPP5D,LYN,MCL1,MSR1,MYD88,NFKB1,NME1,PCNA,PIK3R1,PTPN6,RAC2,RASA1,SCARB1,SERPINB9,TGFB1,TLR4,TYROBP,YWHAZ	30
Cell Death and Survival	cytotoxicity	2.35E-04	Increased	4.392	ARRB2,BCL10,BCL2,CASP1,CD44,CD48,CYBB,DOCK2,FADD,FCGR2A,FCGR3A/FCGR3B,FN1,HCK,HLA-A,HLA-E,HLA-G,HPRT1,IFNGR2,IL15,IL1RN,ITGAM,Klra4 (includes others),KLRB1,LYN,Map3k7,MYD88,NFKB1,NPC1,P2RX7,PLCG2,PTPRC,RAC1,SPN,STAT1,TLR2,TYROBP,VAV1	37
Cell Death and Survival	pyroptosis of bone marrow-derived macrophages	2.62E-02	Increased	2.000	CASP1,Naip1 (includes others),PARP1,TLR4	4
Cell Death and Survival	pyroptosis of macrophages	2.47E-02	Increased	2.177	CASP1,Naip1 (includes others),PARP1,PYCARD,TLR4	5
Cell Death and Survival, Cellular Compromise	cytotoxicity of leukocytes	2.85E-04	Increased	4.468	ARRB2,BCL10,CASP1,CD44,CD48,CYBB,DOCK2,FADD,FCGR2A,FCGR3A/FCGR3B,FN1,HCK,HLA-A,HLA-E,HLA-G,HPRT1,IFNGR2,IL15,ITGAM,Klra4 (includes others),KLRB1,LYN,Map3k7,MYD88,NFKB1,NPC1,P2RX7,PLCG2,PTPRC,RAC1,SPN,STAT1,TLR2,TYROBP,VAV1	35
Cell Death and Survival, Cellular Compromise	cytotoxicity of lymphocytes	4.13E-03	Increased	4.149	ARRB2,BCL10,CD44,CD48,DOCK2,FADD,FCGR2A,FCGR3A/FCGR3B,FN1,HLA-A,HLA-E,HLA-G,HPRT1,IFNGR2,IL15,Klra4 (includes others),KLRB1,Map3k7,MYD88,NPC1,P2RX7,PLCG2,PTPRC,RAC1,SPN,STAT1,TLR2,TYROBP,VAV1	29
Cell Death and Survival, Cellular Compromise	cytotoxicity of natural killer cells	2.44E-03	Increased	3.392	ARRB2,BCL10,CD44,CD48,DOCK2,FCGR2A,FCGR3A/FCGR3B,FN1,IL15,Klra4 (includes others),KLRB1,Map3k7,MYD88,NPC1,PLCG2,RAC1,SPN,STAT1,TYROBP,VAV1	20
Cell Death and Survival, Cellular Compromise	toxicity of cells	1.90E-04	Increased	4.277	ARRB2,BCL10,CASP1,CD44,CD48,CYBB,DOCK2,FADD,FCGR2A,FCGR3A/FCGR3B,FN1,HCK,HLA-A,HLA-E,HLA-G,HPRT1,IFNGR2,IL15,IL1RN,ITGAM,Klra4 (includes others),KLRB1,LYN,Map3k7,MYD88,NFKB1,NPC1,P2RX7,PLCG2,PTPRC,RAC1,SPN,STAT1,TLR2,TYROBP,VAV1	36
Cell Death and Survival, Hematological System Development and Function	cell viability of B lymphocytes	8.40E-03	Increased	2.865	BCL10,BCL2,BCL2L11,BIK,CAMLG,CD44,CD47,CD74,CXCL12,FCGR3A/FCGR3B,HCK,IKBKG,IKZF2,INPP5D,LGALS3,MCL1,NFKB1,PDPK1,PIK3CG,PLCG2,SH3KBP1,SPN,SYK,TGFB1,TNFRSF13B,TNFSF13,TNFSF13B	27
Cell Death and Survival, Hematological System Development and Function	cell viability of lymphocytes	4.41E-03	Increased	3.681	BCL10,BCL2,BCL2L11,BIK,CAMLG,CBFB,CD44,CD47,CD74,CD86,CXCL12,CYLD,DOCK8,F2R,FCGR3A/FCGR3B,FOXO3,GSK3B,HCK,IKBKG,IKZF2,IL15,IL2RG,IL7R,INPP5D,LGALS3,Map3k7,MCL1,MYD88,NCF2,NFKB1,PDPK1,PIK3CG,PLCG2,PTPRC,RAC1,SH3KBP1,SMARCA4,SPN,STAM2,STAT1,STAT3,SYK,TGFB1,TGM2,TNFRSF13B,TNFRSF1B,TNFSF13,TNFSF13B	48
Cell Morphology	shape change of leukocytes	1.19E-05	Increased	2.292	CAPG,CD44,CD47,CSF1,CXCL12,DOCK2,FERMT3,FN1,HCK,INPP5D,ITGAM,ITGB2,LYN,MYO9B,PLCG2,PLXNC1,PTPRA,RAC1,SAMSN1,SEMA4D,SIRPA,SYK,WAS,WIPF1	24
Cell Morphology, Inflammatory Response	shape change of phagocytes	2.75E-04	Increased	2.234	CAPG,CSF1,FERMT3,FN1,HCK,ITGAM,ITGB2,LYN,MYO9B,PLCG2,PLXNC1,SIRPA,SYK,WIPF1	14
Cell-mediated Immune Response, Cellular Development, Cellular Function and Maintenance, Hematological System Development and Function, Hematopoiesis, Lymphoid Tissue Structure and Development	T cell development	1.16E-02	Increased	3.601	ADAM10,ADAM17,ANXA1,APAF1,BCL2,BCL2A1,BCL2L11,BRCA1,C5AR1,CASP1,CBFB,CD74,CD83,CD86,CDK6,CDKN1A,CEBPB,CHD4,CSK,CXCL12,CXCR4,CYLD,DCK,DNMT1,DOCK2,DOK1,DOK2,E2F1,EBF1,EED,EGR2,FADD,FCER1G,FCGR2A,FCGR2B,FOXO3,GRB2,HDAC1,HLA-DMA,HLA-DQA1,IFNAR2,IFNGR2,IGF1,IL13RA2,IL15,IL1RL1,IL2RG,IL7R,IRF3,IRF5,IRF8,ITGA4,ITGB2,Klra4 (includes others),LAMP1,LAT2,LCP2,LMO2,MAF,MAFB,MAP2K1,Map3k7,MAPK14,MAPK8,MCL1,MP…	114
Cell-mediated Immune Response, Cellular Function and Maintenance, Hematological System Development and Function	T cell homeostasis	7.87E-03	Increased	3.569	ADAM10,ADAM17,ANXA1,APAF1,BCL2,BCL2A1,BCL2L11,BRCA1,C5AR1,CASP1,CASP3,CBFB,CD74,CD83,CD86,CDK6,CDKN1A,CEBPB,CHD4,CORO1A,CSK,CXCL12,CXCR4,CYLD,DCK,DNMT1,DOCK2,DOK1,DOK2,E2F1,EBF1,EED,EGR2,FADD,FCER1G,FCGR2A,FCGR2B,FOXO3,GRB2,HDAC1,HLA-DMA,HLA-DQA1,IFNAR2,IFNGR2,IGF1,IL13RA2,IL15,IL1RL1,IL2RG,IL7R,IRF3,IRF5,IRF8,ITGA4,ITGB2,Klra4 (includes others),LAMP1,LAT2,LCP2,LMO2,MAF,MAFB,MAP2K1,Map3k7,MAPK14,…	119
Cell-mediated Immune Response, Cellular Movement, Hematological System Development and Function, Immune Cell Trafficking	cell movement of T lymphocytes	8.51E-03	Increased	3.638	BCL2,CALR,Ccl27a,CCR2,CCR5,CD44,CD47,COL1A1,COL4A1,CTSS,CTSV,CXCL12,CXCL16,CXCR4,CYSLTR1,DOCK8,EGR2,ENPP2,FN1,FYB,GNAI2,IL15,ITGA4,JAK1,MYD88,PIK3CG,PLEC,RAC1,RGS1,RUNX1,S100A4,SELPLG,STAT3,TGFB1,THBS2,TIMP2,TLR4,VAV1	38
Cell-mediated Immune Response, Cellular Movement, Hematological System Development and Function, Immune Cell Trafficking	homing of T lymphocytes	6.69E-03	Increased	3.186	BCL2,Ccl27a,CCR2,CCR5,CXCL12,CXCL16,CXCR4,CYSLTR1,FN1,FYB,GNAI2,IL15,ITGA4,JAK1,PIK3CG,PLEC,RGS1,RUNX1,S100A4,SELPLG,STAT3,TGFB1,THBS2,TLR4	24
Cell-mediated Immune Response, Cellular Movement, Hematological System Development and Function, Immune Cell Trafficking	NK cell migration	2.57E-02	Increased	2.578	Ccl6,CCR5,CD44,CMKLR1,CX3CR1,CXCL12,HLA-G,PIK3CG,RARRES2,TLR2,VCAM1	11
Cell-mediated Immune Response, Cellular Movement, Hematological System Development and Function, Immune Cell Trafficking	T cell migration	1.63E-02	Increased	3.712	ABCC1,ACTB,ARRB2,BCL2,CALR,Ccl27a,CCR2,CCR5,CD44,CD47,CEACAM1,COL1A1,COL4A1,CTSS,CTSV,CXCL12,CXCL16,CXCR4,CYSLTR1,DOCK2,DOCK8,EGR2,ENPP2,FN1,FYB,GNAI2,IL15,ITGA4,JAK1,MYD88,PIK3CG,PLEC,RAC1,RGS1,RUNX1,S100A4,SELPLG,STAT3,TGFB1,THBS2,TIMP2,TLR4,VAV1,WAS	44
Cell-mediated Immune Response, Cellular Movement, Hematological System Development and Function, Immune Cell Trafficking, Inflammatory Response	chemotaxis of T lymphocytes	2.41E-02	Increased	2.851	Ccl27a,CCR2,CXCL12,CXCL16,CXCR4,CYSLTR1,FN1,GNAI2,IL15,PIK3CG,PLEC,RGS1,S100A4,TGFB1,THBS2,TLR4	16
Cell-To-Cell Signaling and Interaction	response of antigen presenting cells	1.72E-05	Increased	2.304	APP,BECN1,BRD2,CD14,CD44,CD47,CEBPB,CLEC7A,CMC2,CST3,CTSS,CXCL12,EIF2AK1,F2R,FCGR2B,HCK,HMOX1,IL15,INPP5D,IRF8,ITGAM,ITGB2,LY96,LYN,MYD88,P2RX7,PIK3CG,PLAUR,SERPINB9,SERPINE1,STAT3,TGM2,TLR2,TLR4,UCP2	35
Cell-To-Cell Signaling and Interaction	response of mononuclear leukocytes	3.51E-04	Increased	3.074	APP,AXL,BCL2L11,C3AR1,C5AR1,CASP1,CASP2,CASP3,CCR2,CCR5,CD180,CD200R1,CD276,CD83,CD86,CLEC7A,CSF2RB,CXCL12,DOCK8,FADD,FCGR2A,FCGR2B,FSTL1,HLA-DQB1,HMOX1,IGHM,IL15,IL7R,Klra4 (includes others),KLRB1,LCP2,LILRB3,LYN,MAF,MAPK14,MAPK8,MSR1,MYD88,OASL,P2RX7,PIK3R1,PLAUR,PLP1,POSTN,PSMB10,PSME2,PTPN6,PTPRC,PYCARD,SELPLG,SEMA4A,STAT3,SYK,TAPBP,TGFB1,TGFBR2,TNFRSF1B,UCP2,VAV1,VCAM1,WAS	61
Cell-To-Cell Signaling and Interaction, Cellular Function and Maintenance, Hematological System Development and Function, Inflammatory Response	phagocytosis of red blood cells	1.32E-02	Increased	2.000	CD44,HCK,ITGB2,LYN	4
Cell-To-Cell Signaling and Interaction, Cellular Function and Maintenance, Inflammatory Response	phagocytosis of blood cells	7.92E-05	Increased	2.264	ANXA1,APP,CD44,CD47,CSF2RB,FCGR2A,HCK,HMOX1,ITGB2,LYN,MSR1,P2RX7,PLAUR,SERPINE1,STIM1,SYK,UCP2,WAS	18
Cell-To-Cell Signaling and Interaction, Cellular Function and Maintenance, Inflammatory Response	phagocytosis of cells	3.05E-05	Increased	2.425	ANXA1,APP,C3,CD44,CD47,CSF2RB,FCGR2A,HCK,HMOX1,ITGB2,LYN,MSR1,P2RX7,PLAUR,SERPINE1,STIM1,SYK,UCP2,WAS	19
Cell-To-Cell Signaling and Interaction, Cellular Function and Maintenance, Inflammatory Response	phagocytosis of mononuclear leukocytes	1.38E-02	Increased	2.236	HMOX1,MSR1,P2RX7,PLAUR,SYK,UCP2	6
Cell-To-Cell Signaling and Interaction, Cellular Movement, Hematological System Development and Function	recruitment of hematopoietic progenitor cells	2.62E-02	Increased	2.000	CCR2,CXCL12,TGFB1,TGFBR2	4
Cell-To-Cell Signaling and Interaction, Cellular Movement, Hematological System Development and Function, Immune Cell Trafficking	recruitment of antigen presenting cells	9.00E-05	Increased	2.483	AGT,ANXA1,APP,C3AR1,C5AR1,CCR2,CCR5,CD44,CD74,Cdc42,CRYAB,CSF1,CSF1R,CX3CR1,CXCL12,IRF3,IRF5,IRF7,ITGB2,LSP1,LYN,MAPK8,MMP9,MYD88,PARP1,PIK3CG,PLGRKT,S100A4,THBS2,TLR2,TLR4,UCP2,VCAM1	33
Cell-To-Cell Signaling and Interaction, Cellular Movement, Hematological System Development and Function, Immune Cell Trafficking	recruitment of granulocytes	6.24E-04	Increased	2.027	ACKR1,ADAM17,ANXA1,ARRB2,C3,C3AR1,C5AR1,CAMK1,CASP1,CCR2,CD14,CD47,Cd99,CSF1,CTSC,CX3CR1,FCGR2B,FCGR3A/FCGR3B,GGT5,GLRX,HDAC1,IL1RL1,IL1RN,IRF3,ITGAM,LSP1,LYZ,MAP2K3,MGAT5,MMP2,MMP9,MYD88,NCF4,OLR1,PIK3CG,PIK3R1,PREX1,PYCARD,RAC1,RARRES2,RASGRP2,RTN4,SELPLG,SERPINE1,SOD2,SPP1,STAT6,TLR2,TLR4,VAV3,VCAM1	51
Cell-To-Cell Signaling and Interaction, Cellular Movement, Hematological System Development and Function, Immune Cell Trafficking	recruitment of leukocytes	4.59E-07	Increased	3.643	ACKR1,ADAM17,AGT,ANXA1,APP,ARRB2,C3,C3AR1,C5AR1,CAMK1,CASP1,Ccl27a,Ccl6,CCR2,CCR5,CD14,CD44,CD47,CD74,CD93,Cd99,Cdc42,CLEC7A,CRYAB,CSF1,CSF1R,CTSC,CX3CR1,CXCL12,CXCL16,CXCR4,F13A1,FCGR2B,FCGR3A/FCGR3B,FN1,GGT5,GLRX,HDAC1,HMOX1,IL15,IL1RL1,IL1RN,IRF3,IRF5,IRF7,ITGA4,ITGAM,ITGB2,LPAR3,LSP1,LYN,LYZ,MAP2K3,MAPK14,MAPK8,MGAT5,MMP2,MMP9,MYD88,MYO9B,NCF4,OLR1,PARP1,PIK3CG,PIK3R1,PLGRKT,PREX1,PYCARD,RAC1…	91
Cell-To-Cell Signaling and Interaction, Cellular Movement, Hematological System Development and Function, Immune Cell Trafficking	recruitment of mononuclear leukocytes	2.40E-02	Increased	2.792	AGT,CASP1,Ccl27a,Ccl6,CCR2,CCR5,CD44,CD47,CX3CR1,CXCL16,CXCR4,FCGR2B,FN1,IL15,ITGA4,MAPK14,MYD88,MYO9B,PIK3CG,PYCARD,RARRES2,RTN4,SELPLG,STAT6,TLR2,TNFRSF1B,TNFSF12,VCAM1	28
Cell-To-Cell Signaling and Interaction, Cellular Movement, Hematological System Development and Function, Immune Cell Trafficking	recruitment of myeloid cells	9.84E-05	Increased	2.409	ACKR1,ADAM17,ANXA1,APP,ARRB2,C3,C3AR1,C5AR1,CAMK1,CASP1,CCR2,CD14,CD47,Cd99,Cdc42,CSF1,CSF1R,CTSC,CX3CR1,FCGR2B,FCGR3A/FCGR3B,GGT5,GLRX,HDAC1,IL1RL1,IL1RN,IRF3,IRF7,ITGAM,LSP1,LYN,LYZ,MAP2K3,MGAT5,MMP2,MMP9,MYD88,NCF4,OLR1,PIK3CG,PIK3R1,PREX1,PYCARD,RAC1,RARRES2,RASGRP2,RTN4,SELPLG,SERPINE1,SOD2,SPP1,STAT6,TLR2,TLR4,VAV3,VCAM1	56
Cell-To-Cell Signaling and Interaction, Cellular Movement, Hematological System Development and Function, Immune Cell Trafficking, Inflammatory Response	recruitment of macrophages	3.95E-05	Increased	2.210	AGT,ANXA1,APP,C3AR1,C5AR1,CCR2,CCR5,CD44,CD74,CRYAB,CSF1,CSF1R,CX3CR1,CXCL12,IRF3,ITGB2,LSP1,MAPK8,MMP9,MYD88,PARP1,PIK3CG,PLGRKT,S100A4,THBS2,TLR2,TLR4,UCP2,VCAM1	29
Cell-To-Cell Signaling and Interaction, Cellular Movement, Hematological System Development and Function, Immune Cell Trafficking, Inflammatory Response	recruitment of phagocytes	2.04E-06	Increased	3.271	ACKR1,ADAM17,AGT,ANXA1,APP,ARRB2,C3AR1,C5AR1,CAMK1,CASP1,CCR2,CCR5,CD14,CD44,CD47,CD74,Cd99,CRYAB,CSF1,CSF1R,CTSC,CX3CR1,CXCL12,F13A1,FCGR2B,FCGR3A/FCGR3B,GGT5,GLRX,IL1RN,IRF3,IRF5,ITGAM,ITGB2,LSP1,LYZ,MAP2K3,MAPK8,MGAT5,MMP2,MMP9,MYD88,MYO9B,NCF4,OLR1,PARP1,PIK3CG,PLGRKT,PREX1,PYCARD,RAC1,RARRES2,RASGRP2,RTN4,S100A4,SELPLG,SERPINE1,SOD2,SPP1,STAT6,TGFB1,TGFBR2,THBS2,TLR2,TLR4,TNFRSF1B,UCP2,VAV3,…	68
Cell-To-Cell Signaling and Interaction, Hematological System Development and Function	binding of leukocytes	7.10E-03	Increased	3.437	AXL,C3,CCR5,CD44,CD48,CLEC10A,CSF1,CXCL12,CXCR4,FCGR2B,FCGR3A/FCGR3B,FERMT3,FYB,HCK,HLA-DMA,ITGA4,ITGAM,ITGB2,LBP,LCP2,LRP1,LSP1,LYN,MSR1,PF4,PRTN3,PTPN6,PTPRC,RAC1,SCARB1,SELPLG,TGFB1,TLR4,VCAM1	34
Cell-To-Cell Signaling and Interaction, Hematological System Development and Function	response of lymphocytes	1.41E-03	Increased	2.706	AXL,BCL2L11,C3AR1,C5AR1,CASP1,CASP2,CASP3,CD180,CD200R1,CD276,CD83,CD86,CLEC7A,CSF2RB,CXCL12,DOCK8,FADD,FCGR2A,FCGR2B,FSTL1,HLA-DQB1,HMOX1,IGHM,IL15,IL7R,Klra4 (includes others),KLRB1,LCP2,LYN,MAF,MAPK14,MAPK8,MSR1,MYD88,OASL,P2RX7,PIK3R1,PLAUR,PLP1,POSTN,PSMB10,PTPN6,PYCARD,SELPLG,SEMA4A,STAT3,TGFB1,TGFBR2,TNFRSF1B,UCP2,VAV1	51
Cell-To-Cell Signaling and Interaction, Hematological System Development and Function, Hypersensitivity Response	response of eosinophils	2.17E-02	Increased	2.236	CSF2RB,FCGR2A,IL1RL1,ITGAM,MYD88,TLR2	6
Cell-To-Cell Signaling and Interaction, Hematological System Development and Function, Hypersensitivity Response, Immune Cell Trafficking, Inflammatory Response, Tissue Development	adhesion of mast cells	1.55E-02	Increased	2.200	F2R,HCK,ITGA4,LYN,MITF,RAC2,TGFB1,VCAM1	8
Cell-To-Cell Signaling and Interaction, Hematological System Development and Function, Immune Cell Trafficking, Inflammatory Response	activation of antigen presenting cells	1.61E-07	Increased	2.392	ABHD12,ADAM10,ADORA1,AGT,APP,ATF3,AXL,C3,CALR,CASP1,CCR2,CD14,CD44,CD47,CD74,CD86,CEBPB,CHUK,CLEC7A,CSF1,CSF1R,CX3CR1,CYBB,FCER1G,FCGR1A,FCGR2A,FN1,HCK,HLA-A,HLA-DMA,HLA-DMB,HLA-DQA1,HLA-DQB1,HTT,IGHM,IL15,IL1RL1,IL1RN,LBP,LGALS3,LRP1,LYN,MAF,MAOB,MAP2K1,MAP2K3,MAPK14,MMP9,MSR1,MYD88,NPC1,P2RX7,PLAT,PRKCI,PSEN2,PSMB8,PSME2,PTGER2,PTGER3,PTGES,PTPN6,RARRES2,SERPINF1,SIRPA,SLC11A1,SNCA,STAT1,STAT3,…	81
Cell-To-Cell Signaling and Interaction, Hematological System Development and Function, Immune Cell Trafficking, Inflammatory Response	activation of leukocytes	3.46E-10	Increased	3.096	ABHD12,ADAM10,ADORA1,AGT,ANXA1,APP,ARRB2,ATF3,AXL,BCL10,BCL2,BCL2L11,BMP2K,C1QA,C3,C3AR1,C5AR1,CALR,CASP1,CCR2,CCR5,CD14,CD276,CD300A,CD300LB,CD300LD,CD44,CD47,CD48,CD74,CD83,CD84,CD86,CDKN1A,CEACAM1,CEBPB,CERK,CHUK,CLEC4C,CLEC7A,CORO1A,CSF1,CSF1R,CSK,CX3CR1,CXCL12,CYBB,DOCK2,EBF1,EGR2,F10,F7,FADD,FCER1G,FCGR1A,FCGR2A,FCGR2B,FCGR3A/FCGR3B,FGF1,FN1,FOXO3,GRN,HCK,HDAC9,HLA-A,HLA-DMA,HLA-DMB,HLA-DQA…	177
Cell-To-Cell Signaling and Interaction, Hematological System Development and Function, Immune Cell Trafficking, Inflammatory Response	activation of lymphocytes	1.57E-03	Increased	2.159	ANXA1,BCL10,BCL2,BCL2L11,BMP2K,C1QA,C3,C3AR1,CCR2,CD276,CD44,CD48,CD74,CD83,CD86,CDKN1A,CEACAM1,CLEC4C,CORO1A,CSK,CXCL12,DOCK2,EBF1,EGR2,FADD,FCGR2A,FCGR2B,FCGR3A/FCGR3B,FGF1,FOXO3,HDAC9,HLA-A,HLA-G,HPRT1,IGF1,IGHM,IL15,IL1RL1,IL1RN,INPP5D,IRF5,IRF8,ITGB2,KCNN4,Klra4 (includes others),KLRB1,LAT2,LILRB3,MAPK14,MAPK8,MGAT5,MYD88,NCF1,NFKB1,P2RX7,PARP1,PBX1,PFDN1,PIK3CG,PLP1,PRTN3,PTPN22,PTPN6,PTPRC…	97
Cell-To-Cell Signaling and Interaction, Hematological System Development and Function, Immune Cell Trafficking, Inflammatory Response	activation of macrophages	7.67E-07	Increased	2.137	ABHD12,ADAM10,ADORA1,AGT,APP,ATF3,C3,CASP1,CCR2,CD14,CD44,CD47,CEBPB,CSF1,CSF1R,CX3CR1,CYBB,FCER1G,FN1,HCK,HLA-A,HTT,IL15,IL1RL1,IL1RN,LBP,LGALS3,LRP1,MAF,MAOB,MAP2K1,MAP2K3,MAPK14,MMP9,MSR1,MYD88,NPC1,P2RX7,PLAT,PSEN2,PTGER2,PTGER3,PTGES,PTPN6,RARRES2,SERPINF1,SIRPA,SLC11A1,SNCA,STAT1,STAT3,STAT6,SYK,TGFB1,TGM2,TLR2,TLR4,TNFAIP8L2,TNFRSF12A,TNFSF13,TNIP2,TREM2,TYROBP,UBE2N	64
Cell-To-Cell Signaling and Interaction, Hematological System Development and Function, Immune Cell Trafficking, Inflammatory Response	activation of mononuclear leukocytes	4.32E-04	Increased	2.687	ANXA1,ARRB2,BCL10,BCL2,BCL2L11,BMP2K,C1QA,C3,C3AR1,CCR2,CD14,CD276,CD44,CD48,CD74,CD83,CD86,CDKN1A,CEACAM1,CLEC4C,CORO1A,CSF1,CSK,CXCL12,DOCK2,EBF1,EGR2,F10,F7,FADD,FCGR2A,FCGR2B,FCGR3A/FCGR3B,FGF1,FOXO3,HDAC9,HLA-A,HLA-G,HPRT1,IGF1,IGHM,IL15,IL1RL1,IL1RN,INPP5D,IRF5,IRF8,ITGB2,KCNN4,Klra4 (includes others),KLRB1,LAT2,LBP,LILRB3,MAPK14,MAPK8,MGAT5,MYD88,NCF1,NFKB1,P2RX7,PARP1,PBX1,PFDN1,PIK3CG,PL…	104
Cell-To-Cell Signaling and Interaction, Hematological System Development and Function, Immune Cell Trafficking, Inflammatory Response	activation of myeloid cells	7.04E-09	Increased	2.776	ABHD12,ADAM10,ADORA1,AGT,ANXA1,APP,ARRB2,ATF3,C3,C5AR1,CASP1,CCR2,CD14,CD300A,CD300LB,CD300LD,CD44,CD47,CD86,CEBPB,CERK,CSF1,CSF1R,CX3CR1,CYBB,FCER1G,FCGR2A,FCGR2B,FN1,GRN,HCK,HLA-A,HMOX1,HSD11B1,HTT,IL15,IL1RL1,IL1RN,ITGAM,KMT2E,LBP,LCP2,LGALS3,LILRB3,LRP1,LYN,MAF,MAOB,MAP2K1,MAP2K3,MAPK14,MET,MMP9,MSR1,MYD88,NDRG1,NPC1,P2RX7,PF4,PLAT,PRTN3,PSEN2,PTGER2,PTGER3,PTGES,PTPN6,PTPRE,RARRES2,S100A8,SE…	92
Cell-To-Cell Signaling and Interaction, Hematological System Development and Function, Immune Cell Trafficking, Inflammatory Response	activation of phagocytes	9.36E-08	Increased	2.478	ABHD12,ADAM10,ADORA1,AGT,ANXA1,APP,ARRB2,ATF3,AXL,C3,C5AR1,CALR,CASP1,CCR2,CD14,CD300A,CD300LB,CD300LD,CD44,CD47,CD86,CEBPB,CERK,CHUK,CLEC7A,CSF1,CSF1R,CX3CR1,CYBB,FCER1G,FCGR2A,FN1,GRN,HCK,HLA-A,HMOX1,HSD11B1,HTT,IL15,IL1RL1,IL1RN,ITGAM,KMT2E,LBP,LCP2,LGALS3,LILRB3,LRP1,LYN,MAF,MAOB,MAP2K1,MAP2K3,MAPK14,MET,MMP9,MSR1,MYD88,NDRG1,NPC1,P2RX7,PF4,PLAT,PRKCI,PRTN3,PSEN2,PTGER2,PTGER3,PTGES,PTPN6,PTP…	94
Cell-To-Cell Signaling and Interaction, Hematological System Development and Function, Immune Cell Trafficking, Inflammatory Response, Tissue Development	adhesion of phagocytes	2.20E-04	Increased	2.437	ADAM17,ANXA1,AXL,CD44,CSF1,CTSZ,F2R,FERMT3,GLRX,HCK,INPP5D,ITGA4,ITGAM,ITGAX,ITGB2,LCP1,LYN,MAPK14,MGAT5,MITF,PIK3CG,PLXNC1,PRTN3,RAC2,RASGRP2,SIRPA,TGFB1,TLR2,TLR4,VAV1,VAV3,VCAM1	32
Cell-To-Cell Signaling and Interaction, Hematological System Development and Function, Immune Cell Trafficking, Tissue Development	adhesion of granulocytes	2.60E-05	Increased	2.454	ADAM17,ANXA1,AXL,C3,CD300LD,CD44,F10,FERMT3,GLRX,HCK,INPP5D,ITGAM,ITGAX,ITGB2,LCP1,LYN,MGAT5,PIK3CG,PRTN3,RASGRP2,TGFB1,THBD,TLR4,VAV1,VAV3,VCAM1	26
Cell-To-Cell Signaling and Interaction, Hematological System Development and Function, Immune Cell Trafficking, Tissue Development	adhesion of immune cells	4.03E-05	Increased	4.069	ADAM17,ANXA1,ANXA5,AXL,C1QA,C3,CCR5,CD200R1,CD300LD,CD44,CD74,CLEC10A,CSF1,CSK,CTSZ,CX3CR1,CXCL12,CXCR4,DCSTAMP,F10,F2R,FCGR2A,FCGR3A/FCGR3B,FERMT3,FN1,FYB,GLRX,GNAI2,HCK,IL15,INPP5D,ITGA4,ITGAM,ITGAX,ITGB2,JAK1,LBP,LCP1,LILRB3,LRP1,LSP1,LYN,MAPK14,MGAT5,MITF,MSR1,MYD88,NEDD9,OLR1,PF4,PIK3CG,PLXNC1,PROCR,PRTN3,PTPN6,PTPRC,RAC1,RAC2,RASGRP2,RASSF5,SCARB1,SELPLG,SERPING1,SIRPA,SPN,STAP2,STAT1,STAT6…	76
Cell-To-Cell Signaling and Interaction, Hematological System Development and Function, Immune Cell Trafficking, Tissue Development	adhesion of mononuclear leukocytes	4.58E-02	Increased	2.759	ANXA1,CD44,CXCL12,FN1,FYB,GNAI2,ITGA4,ITGAX,ITGB2,JAK1,LCP1,MAPK14,MYD88,NEDD9,PIK3CG,PTPN6,RASSF5,SELPLG,SPN,STAP2,TGFB1,THBS2,TLR2,TLR4,VCAM1	25
Cell-To-Cell Signaling and Interaction, Hematological System Development and Function, Immune Cell Trafficking, Tissue Development	adhesion of myeloid cells	9.69E-06	Increased	2.746	ADAM17,ANXA1,AXL,C3,CD300LD,CD44,CXCL12,F10,FERMT3,GLRX,HCK,INPP5D,ITGA4,ITGAM,ITGAX,ITGB2,LCP1,LYN,MGAT5,PIK3CG,PRTN3,RASGRP2,TGFB1,THBD,TLR4,VAV1,VAV3,VCAM1	28
Cell-To-Cell Signaling and Interaction, Hematological System Development and Function, Immune Cell Trafficking, Tissue Development	attachment of leukocytes	2.65E-02	Increased	2.595	CSF1,CXCL12,FN1,ITGB2,OLR1,VAV1,VCAM1	7
Cell-To-Cell Signaling and Interaction, Hematological System Development and Function, Immune Cell Trafficking, Tissue Development	attachment of myeloid cells	3.84E-02	Increased	2.200	CSF1,FN1,ITGB2,OLR1,VCAM1	5
Cell-To-Cell Signaling and Interaction, Hematological System Development and Function, Immune Cell Trafficking, Tissue Development	binding of granulocytes	4.27E-04	Increased	2.272	C3,FCGR3A/FCGR3B,FERMT3,HCK,ITGA4,ITGAM,ITGB2,LBP,LSP1,LYN,PRTN3,PTPN6,SELPLG,TLR4	14
Cell-To-Cell Signaling and Interaction, Hematological System Development and Function, Inflammatory Response	binding of professional phagocytic cells	3.19E-03	Increased	2.003	AXL,C3,CD48,CLEC10A,CSF1,CXCR4,FCGR3A/FCGR3B,FERMT3,HCK,ITGA4,ITGB2,LBP,LSP1,LYN,MSR1,PF4,PTPN6,PTPRC,SCARB1,SELPLG,TGFB1,TLR4,VCAM1	23
Cell-To-Cell Signaling and Interaction, Inflammatory Response	immune response of cytotoxic T cells	3.38E-03	Increased	2.000	HLA-DQB1,IGHM,IL15,PSME2,TAPBP	5
Cell-To-Cell Signaling and Interaction, Inflammatory Response	immune response of leukocytes	6.73E-08	Increased	2.630	ANXA1,APP,AXL,BCL2L11,BRD2,C3AR1,C5AR1,CASP1,CD14,CD180,CD44,CD47,CD86,CEBPB,CMC2,CSF2RB,CST3,CTSS,DOCK8,EIF2AK1,F2R,FCER1G,FCGR2A,FCGR2B,FN1,FSTL1,HCK,HLA-DQB1,HMOX1,IGHM,IL15,IL1RL1,IL7R,INPP5D,IRF8,ITGA4,ITGAM,ITGAX,ITGB2,KLRB1,LCP2,LILRB3,LY96,LYN,MSR1,MYD88,P2RX7,PIK3CG,PLAUR,PLP1,POSTN,PSME2,PTPRC,PYCARD,SERPINB9,SERPINE1,STAT3,STIM1,SYK,TAPBP,TGFB1,TGFBR2,TGM2,THBD,TLR2,TNFRSF1B,TYROBP,UCP…	71
Cell-To-Cell Signaling and Interaction, Inflammatory Response	inflammation of leukocytes	3.84E-02	Increased	2.000	APP,IL1RL1,MYD88,THBD,TLR2	5
Cell-To-Cell Signaling and Interaction, Inflammatory Response	response of phagocytes	2.30E-07	Increased	2.212	APP,BRD2,C5AR1,CCR2,CCR5,CD14,CD44,CD47,CEBPB,CLEC7A,CMC2,CSF2RB,CST3,CXCL12,EIF2AK1,F2R,FCER1G,FCGR1A,FN1,HCK,HMOX1,IL15,INPP5D,IRF8,ITGA4,ITGAM,ITGAX,ITGB2,LILRB3,LY96,LYN,MYD88,P2RX7,PIK3CG,PLAUR,SERPINB9,SERPINE1,STAT3,STIM1,SYK,TGM2,TLR2,TLR4,TYROBP,UCP2,VCAM1,WAS,ZEB2	48
Cellular Development	differentiation of cells	3.52E-03	Increased	3.227	ADAM17,Adig,ADORA1,ADRB3,AGT,ALDH6A1,ANXA1,APAF1,ARL4A,Arxes1/Arxes2,ATAT1,ATF3,AXL,BBS12,BCL2,BCL2A1,BCL2L11,BLNK,BMP2,BSCL2,C5AR1,CBFB,CD47,CD74,CD86,CDK6,Cdkn1c,CEBPB,CMKLR1,CSF1,CSF1R,CSF2RB,CST3,CXCR4,CYLD,CYSLTR1,DACT1,DCK,DCSTAMP,DNMT1,DOCK2,E2F1,EBF1,EGR2,EIF2AK1,ENPP1,ERO1L,FADD,FCGR2B,FNDC3B,FOXO3,GMPR2,GPR68,GRB2,GSK3B,HCLS1,HDAC9,HHEX,HLA-DMA,HLA-DQA1,HMOX1,IFI16,IFNGR2,IGF1,IGHM,IL13…	163
Cellular Development, Cellular Growth and Proliferation, Hematological System Development and Function	proliferation of immune cells	4.74E-04	Increased	3.995	ABCG1,ANXA1,BCL10,BCL2,BCL2A1,BLNK,BRCA1,C10orf54,C19orf10,C3,C5AR1,CALR,CASP3,CBFB,CCR2,CD14,CD180,CD276,CD300C,CD44,CD47,CD48,Cd59a,CD72,CD74,CD83,CD86,CDKN1A,CEBPB,CLEC10A,CORO1A,CSF1,CSF1R,CSF2RA,CSF2RB,CTSD,CXCL12,CXCL16,CXCR4,CYLD,CYSLTR1,CYTIP,DCK,DHPS,DOCK2,DOK1,DOK2,EED,EGR2,ELAVL1,ELF1,FADD,FCGR2B,FCGR3A/FCGR3B,FOXO3,FYB,GSK3B,HCK,HLA-E,HMGA1,HMOX1,HPGDS,HPRT1,IFNAR2,IGF1,IGHM,IKZF2,IL1…	162
Cellular Development, Cellular Growth and Proliferation, Hematological System Development and Function	proliferation of lymphocytes	3.93E-04	Increased	3.682	ABCG1,ANXA1,BCL10,BCL2,BCL2A1,BLNK,BRCA1,C10orf54,C19orf10,C3,C5AR1,CALR,CASP3,CBFB,CCR2,CD14,CD180,CD276,CD300C,CD44,CD47,CD48,Cd59a,CD72,CD74,CD83,CD86,CDKN1A,CEBPB,CLEC10A,CORO1A,CSF2RA,CSF2RB,CTSD,CXCL12,CXCR4,CYLD,CYTIP,DCK,DHPS,DOCK2,DOK1,DOK2,EED,EGR2,ELAVL1,ELF1,FADD,FCGR2B,FCGR3A/FCGR3B,FOXO3,FYB,GSK3B,HCK,HLA-E,HMGA1,HMOX1,HPGDS,HPRT1,IFNAR2,IGHM,IKZF2,IL15,IL1RL1,IL1RN,IL2RG,IL7R,INPP5…	151
Cellular Development, Cellular Growth and Proliferation, Hematological System Development and Function	proliferation of mononuclear leukocytes	3.25E-04	Increased	3.838	ABCG1,ANXA1,BCL10,BCL2,BCL2A1,BLNK,BRCA1,C10orf54,C19orf10,C3,C5AR1,CALR,CASP3,CBFB,CCR2,CD14,CD180,CD276,CD300C,CD44,CD47,CD48,Cd59a,CD72,CD74,CD83,CD86,CDKN1A,CEBPB,CLEC10A,CORO1A,CSF1,CSF1R,CSF2RA,CSF2RB,CTSD,CXCL12,CXCR4,CYLD,CYTIP,DCK,DHPS,DOCK2,DOK1,DOK2,EED,EGR2,ELAVL1,ELF1,FADD,FCGR2B,FCGR3A/FCGR3B,FOXO3,FYB,GSK3B,HCK,HLA-E,HMGA1,HMOX1,HPGDS,HPRT1,IFNAR2,IGHM,IKZF2,IL15,IL1RL1,IL1RN,IL2RG…	153
Cellular Development, Cellular Growth and Proliferation, Hematological System Development and Function	proliferation of T lymphocytes	6.74E-03	Increased	2.662	ABCG1,ANXA1,BCL10,BCL2,BRCA1,C10orf54,C19orf10,C3,C5AR1,CALR,CASP3,CBFB,CCR2,CD276,CD44,CD47,CD48,Cd59a,CD74,CD83,CD86,CDKN1A,CLEC10A,CORO1A,CSF2RA,CSF2RB,CTSD,CXCL12,CXCR4,CYLD,CYTIP,DCK,DHPS,DOCK2,DOK1,DOK2,EGR2,ELAVL1,ELF1,FADD,FCGR2B,FOXO3,FYB,GSK3B,HLA-E,HMOX1,IFNAR2,IGHM,IL15,IL1RL1,IL2RG,IL7R,INPP5D,ITGAM,ITGB2,KLRB1,LCP1,LCP2,LILRB4,Map3k7,MAPK14,MAPK8,MGAT5,MMP9,MYD88,NCKAP1L,NFKB1,NFKBI…	116
Cellular Development, Cellular Growth and Proliferation, Hematological System Development and Function, Humoral Immune Response	proliferation of B lymphocytes	1.56E-04	Increased	2.583	BCL10,BCL2,BCL2A1,BLNK,CASP3,CD14,CD180,CD300C,CD44,CD72,CD74,CD86,CDKN1A,CEBPB,CXCL12,EED,EGR2,FADD,FCGR2B,FCGR3A/FCGR3B,HCK,IGHM,IKZF2,IL1RN,IL2RG,IL7R,INPP5D,IRF8,LCP1,LILRB4,LY86,LY96,LYN,Map3k7,MYD88,NFKB1,PCYT1A,PIK3AP1,PIK3CG,PIK3R1,PLCG2,PTPN6,PTPRC,SAMSN1,SASH3,SEMA4D,SH3BP2,SH3KBP1,SLC39A10,SPI1,STAT1,STAT6,TCIRG1,TEC,TGFB1,TLR2,TLR4,TNFRSF13B,TNFRSF21,TNFSF13,TNFSF13B,TXLNA,TYROBP,UNC9…	67
Cellular Development, Hematological System Development and Function, Hematopoiesis	differentiation of leukocytes	1.24E-02	Increased	3.469	ADAM17,ADORA1,AGT,ANXA1,APAF1,AXL,BCL2,BCL2A1,BCL2L11,BLNK,BMP2,C5AR1,CBFB,CD47,CD74,CD86,CDK6,Cdkn1c,CEBPB,CSF1,CSF1R,CSF2RB,CST3,CXCR4,CYLD,CYSLTR1,DCK,DCSTAMP,DNMT1,DOCK2,E2F1,EBF1,EGR2,EIF2AK1,FADD,FCGR2B,FOXO3,GMPR2,GPR68,GRB2,GSK3B,HCLS1,HDAC9,HHEX,HLA-DMA,HLA-DQA1,HMOX1,IFNGR2,IGF1,IGHM,IL13RA2,IL15,IL1RL1,IL2RG,IL7R,INPP5D,IRF5,IRF8,ITGAM,ITGB2,JAK1,LAMP1,LCP1,LCP2,LGALS3,LGALS8,LILRB3,LY…	125
Cellular Development, Hematological System Development and Function, Hematopoiesis, Lymphoid Tissue Structure and Development	development of leukocytes	5.20E-03	Increased	3.871	ABCG1,ADAM10,ADAM17,ANXA1,APAF1,AXL,BCL2,BCL2A1,BCL2L11,BLNK,BRCA1,C5AR1,CASP1,CBFB,CD74,CD83,CD86,CD9,CDK6,CDKN1A,CEBPB,CHD4,CSF1,CSF1R,CSK,CXCL12,CXCR4,CYLD,DCK,DGKZ,DNMT1,DOCK2,DOK1,DOK2,E2F1,EBF1,EED,EGR2,FADD,FCER1G,FCGR2A,FCGR2B,FN1,FOXO3,GRB2,HDAC1,HLA-DMA,HLA-DQA1,IFNAR2,IFNGR2,IGF1,IGHM,IKBKG,IL13RA2,IL15,IL1RL1,IL1RN,IL2RG,IL7R,INPP5D,IRF3,IRF5,IRF8,ITGA4,ITGB2,JAK1,Klra4 (includes othe…	135
Cellular Development, Hematological System Development and Function, Hematopoiesis, Lymphoid Tissue Structure and Development	development of lymphocytes	7.12E-03	Increased	3.678	ABCG1,ADAM10,ADAM17,ANXA1,APAF1,AXL,BCL2,BCL2A1,BCL2L11,BLNK,BRCA1,C5AR1,CASP1,CBFB,CD74,CD83,CD86,CDK6,CDKN1A,CEBPB,CHD4,CSK,CXCL12,CXCR4,CYLD,DCK,DGKZ,DNMT1,DOCK2,DOK1,DOK2,E2F1,EBF1,EED,EGR2,FADD,FCER1G,FCGR2A,FCGR2B,FOXO3,GRB2,HDAC1,HLA-DMA,HLA-DQA1,IFNAR2,IFNGR2,IGF1,IGHM,IKBKG,IL13RA2,IL15,IL1RL1,IL1RN,IL2RG,IL7R,INPP5D,IRF3,IRF5,IRF8,ITGA4,ITGB2,JAK1,Klra4 (includes others),LAMP1,LAT2,LCP2…	129
Cellular Development, Hematological System Development and Function, Hematopoiesis, Lymphoid Tissue Structure and Development	development of mononuclear leukocytes	5.98E-03	Increased	3.776	ABCG1,ADAM10,ADAM17,ANXA1,APAF1,AXL,BCL2,BCL2A1,BCL2L11,BLNK,BRCA1,C5AR1,CASP1,CBFB,CD74,CD83,CD86,CDK6,CDKN1A,CEBPB,CHD4,CSF1,CSK,CXCL12,CXCR4,CYLD,DCK,DGKZ,DNMT1,DOCK2,DOK1,DOK2,E2F1,EBF1,EED,EGR2,FADD,FCER1G,FCGR2A,FCGR2B,FOXO3,GRB2,HDAC1,HLA-DMA,HLA-DQA1,IFNAR2,IFNGR2,IGF1,IGHM,IKBKG,IL13RA2,IL15,IL1RL1,IL1RN,IL2RG,IL7R,INPP5D,IRF3,IRF5,IRF8,ITGA4,ITGB2,JAK1,Klra4 (includes others),LAMP1,LAT2…	130
Cellular Development, Hematopoiesis	maturation of leukocytes	4.22E-02	Increased	2.752	ABCG1,ADAM17,APP,ATF3,BLNK,CCR2,CD83,CD86,CHUK,CLEC7A,CSF1,CSK,E2F1,EIF2AK1,FCGR2B,HMOX1,IGHM,IL15,IL7R,INPP5D,IRF8,ITGAM,ITGB2,Klra4 (includes others),LCP1,LYN,Map3k7,MITF,MYD88,PIK3R1,PLCG2,PTPN6,PTPRC,RUNX1,Slfn2,SOD3,SRSF2,STAT1,STAT3,STAT6,TGFB1,TGFBR2,TLR2,TLR4,TNFRSF13B,TNFRSF1B,TNFSF13,TNFSF13B,TREM2,TYROBP,VAV1	51
Cellular Development, Hematopoiesis	maturation of phagocytes	4.25E-02	Increased	2.101	ATF3,CCR2,CD83,CD86,CLEC7A,CSF1,E2F1,EIF2AK1,FCGR2B,HMOX1,IL15,INPP5D,IRF8,ITGAM,ITGB2,LYN,MITF,MYD88,PIK3R1,SOD3,STAT1,STAT3,TGFB1,TLR2,TLR4,TNFRSF1B,TREM2,TYROBP	28
Cellular Function and Maintenance	cellular homeostasis	1.71E-03	Increased	3.819	ABCG1,ADAM10,ADAM17,ANXA1,APAF1,APP,ATP2B4,AXL,BCL2,BCL2A1,BCL2L11,BECN1,BRCA1,C5AR1,CAMK1,CASP1,CASP3,CBFB,CD72,CD74,CD83,CD86,CDK6,CDKN1A,CEBPB,CHD4,CLEC7A,CORO1A,CSF2RB,CSK,CXCL12,CXCR4,CYLD,CYSLTR1,DCK,DDIT4,DGKZ,DNMT1,DOCK2,DOK1,DOK2,E2F1,EBF1,EED,EGR2,FADD,FCER1G,FCGR2A,FCGR2B,FOXO3,GRB2,HCK,HDAC1,HLA-DMA,HLA-DQA1,IFNAR2,IFNGR2,IGF1,IGHM,IKBKG,IL13RA2,IL15,IL1RL1,IL1RN,IL2RG,IL7R,INHBB,INPP…	145
Cellular Function and Maintenance	endocytosis	4.55E-04	Increased	2.333	CD44,FCGR2A,HCK,ITGB2,LYN,M6PR,MYO5A,PLAUR,SIRPA	9
Cellular Function and Maintenance	engulfment of blood cells	9.16E-05	Increased	2.632	ANXA1,APP,CD44,CD47,CSF2RB,FCGR2A,HCK,HMOX1,ITGB2,LYN,M6PR,MSR1,P2RX7,PLAUR,SERPINE1,SIRPA,STIM1,SYK,UCP2,WAS	20
Cellular Function and Maintenance	engulfment of cells	5.83E-06	Increased	3.091	ANXA1,APP,C3,CD44,CD47,CSF2RB,FCGR2A,HCK,HMOX1,ITGB2,LYN,M6PR,MFGE8,MSR1,P2RX7,PLAUR,SERPINE1,SIRPA,STIM1,SYK,TGM2,UCP2,WAS	23
Cellular Function and Maintenance	engulfment of leukocytes	2.54E-04	Increased	2.325	ANXA1,APP,CD44,CD47,CSF2RB,FCGR2A,HMOX1,ITGB2,M6PR,MSR1,P2RX7,PLAUR,SERPINE1,SIRPA,STIM1,SYK,UCP2,WAS	18
Cellular Function and Maintenance	engulfment of phagocytes	2.00E-04	Increased	2.096	APP,CD44,CD47,CSF2RB,FCGR2A,HMOX1,ITGB2,M6PR,MSR1,P2RX7,PLAUR,SERPINE1,SIRPA,STIM1,SYK,UCP2,WAS	17
Cellular Function and Maintenance	homeostasis of leukocytes	6.70E-03	Increased	3.740	ABCG1,ADAM10,ADAM17,ANXA1,APAF1,AXL,BCL2,BCL2A1,BCL2L11,BRCA1,C5AR1,CASP1,CASP3,CBFB,CD74,CD83,CD86,CDK6,CDKN1A,CEBPB,CHD4,CORO1A,CSF2RB,CSK,CXCL12,CXCR4,CYLD,DCK,DGKZ,DNMT1,DOCK2,DOK1,DOK2,E2F1,EBF1,EED,EGR2,FADD,FCER1G,FCGR2A,FCGR2B,FOXO3,GRB2,HDAC1,HLA-DMA,HLA-DQA1,IFNAR2,IFNGR2,IGF1,IKBKG,IL13RA2,IL15,IL1RL1,IL1RN,IL2RG,IL7R,INPP5D,IRF3,IRF5,IRF8,ITGA4,ITGB2,Klra4 (includes others),LAMP1,LAT2…	129
Cellular Function and Maintenance	Lymphocyte homeostasis	4.87E-03	Increased	3.525	ABCG1,ADAM10,ADAM17,ANXA1,APAF1,AXL,BCL2,BCL2A1,BCL2L11,BRCA1,C5AR1,CASP1,CASP3,CBFB,CD74,CD83,CD86,CDK6,CDKN1A,CEBPB,CHD4,CORO1A,CSK,CXCL12,CXCR4,CYLD,DCK,DGKZ,DNMT1,DOCK2,DOK1,DOK2,E2F1,EBF1,EED,EGR2,FADD,FCER1G,FCGR2A,FCGR2B,FOXO3,GRB2,HDAC1,HLA-DMA,HLA-DQA1,IFNAR2,IFNGR2,IGF1,IKBKG,IL13RA2,IL15,IL1RL1,IL1RN,IL2RG,IL7R,INPP5D,IRF3,IRF5,IRF8,ITGA4,ITGB2,Klra4 (includes others),LAMP1,LAT2,LCP2,L…	128
Cellular Function and Maintenance	uptake of cells	8.32E-04	Increased	2.400	C3,CCR5,ITGAM,MSR1,SPI1,TLR2	6
Cellular Function and Maintenance, Cellular Movement, Hematological System Development and Function, Immune Cell Trafficking	retention of leukocytes	8.20E-03	Increased	2.000	CXCL12,CXCR4,FN1,MMP2,SELPLG,VCAM1	6
Cellular Function and Maintenance, Hematological System Development and Function	engulfment of myeloid cells	2.10E-05	Increased	2.129	ANXA1,APP,CD44,CD47,CSF2RB,FCGR2A,ITGB2,M6PR,MSR1,P2RX7,PLAUR,SERPINE1,SIRPA,STIM1,SYK,UCP2,WAS	17
Cellular Function and Maintenance, Hematological System Development and Function	function of myeloid cells	2.07E-02	Increased	2.000	CSF1,CSF1R,HCK,MMP9,PIK3CG,RAC2,SIGMAR1,STAT3,STAT6,TRAF5,TREM2,TYROBP	12
Cellular Growth and Proliferation	proliferation of cells	4.62E-04	Increased	3.728	ABCG1,ANXA1,BCL10,BCL2,BCL2A1,BGN,BLNK,BRCA1,C10orf54,C19orf10,C3,C5AR1,CALR,CASP3,CBFB,CCR2,CD14,CD180,CD276,CD300C,CD44,CD47,CD48,Cd59a,CD72,CD74,CD83,CD86,CDKN1A,CEBPB,CLEC10A,CORO1A,CSF1,CSF1R,CSF2RA,CSF2RB,CTSD,CXCL12,CXCL16,CXCR4,CYLD,CYSLTR1,CYTIP,DCK,DHPS,DOCK2,DOK1,DOK2,EED,EGR2,ELAVL1,ELF1,FADD,FCGR2B,FCGR3A/FCGR3B,FOXO3,FYB,GSK3B,HCK,HLA-E,HMGA1,HMOX1,HPGDS,HPRT1,IFNAR2,IGF1,IGHM,IKZF2…	165
Cellular Movement	cell movement	5.10E-10	Increased	5.759	ABCA1,ABCC1,ACKR1,ACTB,ADAM17,ADAM8,ADORA1,AGT,ALCAM,ANXA1,ANXA5,APP,AR,ARHGEF6,ARRB2,BAG4,BCL2,C3,C3AR1,C5AR1,CALR,CAMK1,CAMK1D,CASP1,CBFB,Ccl27a,Ccl6,Ccl9,CCR2,CCR5,CD14,CD44,CD47,CD74,CD86,CD9,CD93,Cd99,Cdc42,CEACAM1,CHUK,CLEC7A,CMKLR1,COL1A1,COL4A1,CORO1A,CRYAB,CSF1,CSF1R,CSK,CST3,CTSC,CTSS,CTSV,CX3CR1,CXCL12,CXCL16,CXCR4,CYBB,CYSLTR1,CYTIP,DDR2,DOCK2,DOCK8,DOK2,Ear2 (includes others),EGR2,EN…	199
Cellular Movement, Hematological System Development and Function, Immune Cell Trafficking	cell movement of antigen presenting cells	3.06E-05	Increased	4.035	ABCC1,AGT,ALCAM,APP,AR,BAG4,C3,C3AR1,C5AR1,Ccl9,CCR2,CCR5,CD44,CD74,CD86,Cdc42,CEACAM1,CHUK,CMKLR1,CSF1,CSF1R,CX3CR1,CXCL12,CXCR4,CYBB,DOCK8,Ear2 (includes others),EPS8,HCLS1,HMOX1,IL10RA,IL15,IL1RN,LRP1,MMP12,MYD88,MYO9B,NINJ1,NUP85,P2RY6,PARP1,PF4,PIK3CG,PLXNC1,PRCP,PTPN6,PTPRJ,RAC1,RAC2,RARRES2,RPL13A,S100A10,S100A4,SDC1,SEMA4A,SEMA4D,SERPINE1,SIRPA,SPP1,TGFB1,TLR2,TLR4,TNFAIP8L2,TNFSF12,TREM2…	68
Cellular Movement, Hematological System Development and Function, Immune Cell Trafficking	cell movement of granulocytes	6.40E-06	Increased	3.048	ADAM17,ADORA1,ANXA1,APP,C3,C3AR1,C5AR1,CAMK1D,CBFB,CD44,CD47,CD74,CEACAM1,CHUK,CMKLR1,CSK,CST3,CXCL12,CYBB,DDR2,F10,FCER1G,FCGR2A,GNAI2,GRN,HCK,INPP5D,ITGA4,ITGAM,ITGB2,LBP,LILRB3,LSP1,LUM,LYN,MAPK14,MGAT5,MMP9,MYD88,NCKAP1L,PF4,PIK3CG,PIK3R1,PIK3R5,PLAUR,PREX1,PRTN3,PTPN6,RAC1,RAC2,RTN4,S100A8,SELPLG,SPI1,SPN,SPP1,STAT3,TGFB1,THBD,TLR4,VAV1,VAV3,VCAM1,WAS	64
Cellular Movement, Hematological System Development and Function, Immune Cell Trafficking	cell movement of leukocytes	4.89E-08	Increased	5.423	ABCA1,ABCC1,ACTB,ADAM17,ADAM8,ADORA1,AGT,ALCAM,ANXA1,APP,AR,ARRB2,BAG4,BCL2,C3,C3AR1,C5AR1,CALR,CAMK1D,CBFB,Ccl27a,Ccl6,Ccl9,CCR2,CCR5,CD14,CD44,CD47,CD74,CD86,CD9,Cdc42,CEACAM1,CHUK,CMKLR1,COL1A1,COL4A1,CORO1A,CSF1,CSF1R,CSK,CST3,CTSS,CTSV,CX3CR1,CXCL12,CXCL16,CXCR4,CYBB,CYSLTR1,CYTIP,DDR2,DOCK2,DOCK8,Ear2 (includes others),EGR2,ENPP2,EPS8,F10,FCER1G,FCGR2A,FERMT3,FN1,FYB,GNA12,GNA13,GNAI2,GRN,H…	162
Cellular Movement, Hematological System Development and Function, Immune Cell Trafficking	cell movement of lymphocytes	1.29E-03	Increased	4.331	ABCC1,ACTB,ADAM8,AGT,ANXA1,ARRB2,BCL2,CALR,CBFB,Ccl27a,Ccl6,CCR2,CCR5,CD44,CD47,CEACAM1,CMKLR1,COL1A1,COL4A1,CTSS,CTSV,CX3CR1,CXCL12,CXCL16,CXCR4,CYSLTR1,CYTIP,DOCK2,DOCK8,EGR2,ENPP2,FN1,FYB,GNA12,GNA13,GNAI2,HLA-G,IL15,ITGA4,ITGB2,JAK1,LCP1,MAPK14,MYD88,NEDD9,NQO2,PIK3CG,PIK3R1,PLEC,PTPRA,PYCARD,RAC1,RAC2,RARRES2,RASSF5,RGS1,RUNX1,S100A4,SELPLG,SEMA4D,SPN,SPP1,STAP2,STAT3,TGFB1,THBS2,TIMP2,TLR2,…	76
Cellular Movement, Hematological System Development and Function, Immune Cell Trafficking	cell movement of mononuclear leukocytes	1.40E-03	Increased	4.922	ABCA1,ABCC1,ACTB,ADAM8,AGT,ANXA1,APP,ARRB2,BCL2,CALR,CBFB,Ccl27a,Ccl6,CCR2,CCR5,CD44,CD47,CEACAM1,CMKLR1,COL1A1,COL4A1,CTSS,CTSV,CX3CR1,CXCL12,CXCL16,CXCR4,CYSLTR1,CYTIP,DOCK2,DOCK8,EGR2,ENPP2,FN1,FYB,GNA12,GNA13,GNAI2,HLA-G,IL15,ITGA4,ITGB2,JAK1,LCP1,MAPK14,MMP9,MYD88,MYO9B,NEDD9,NINJ1,NQO2,PF4,PIK3CG,PIK3R1,PLAUR,PLEC,PTPRA,PYCARD,QPCT,RAC1,RAC2,RARRES2,RASSF5,RGS1,RUNX1,S100A4,SELPLG,SEMA4D,SE…	85
Cellular Movement, Hematological System Development and Function, Immune Cell Trafficking	cell movement of myeloid cells	7.48E-09	Increased	4.482	ABCA1,ADAM17,ADORA1,ANXA1,APP,AR,BAG4,C3,C3AR1,C5AR1,CAMK1D,CBFB,CCR2,CCR5,CD44,CD47,CD74,CD9,CEACAM1,CHUK,CMKLR1,COL1A1,COL4A1,CSF1,CSF1R,CSK,CST3,CTSS,CTSV,CX3CR1,CXCL12,CXCR4,CYBB,DDR2,F10,FCER1G,FCGR2A,GNAI2,GRN,HCK,HMOX1,IL15,IL1RN,INPP5D,ITGA4,ITGAM,ITGB2,LBP,LILRB3,LRP1,LSP1,LUM,LYN,MAPK14,MGAT5,MMP12,MMP9,MYD88,MYO9B,NCKAP1L,NINJ1,NUP85,P2RY6,PARP1,PF4,PIK3CG,PIK3R1,PIK3R5,PLAUR,PRCP,PREX…	107
Cellular Movement, Hematological System Development and Function, Immune Cell Trafficking	cell movement of natural killer cells	2.08E-02	Increased	2.921	Ccl6,CCR5,CD44,CMKLR1,CX3CR1,CXCL12,HLA-G,IL15,PIK3CG,RARRES2,SPP1,TGFB1,TLR2,VCAM1	14
Cellular Movement, Hematological System Development and Function, Immune Cell Trafficking	cell rolling of granulocytes	5.32E-03	Increased	2.072	ADAM17,CD44,GNAI2,HCK,LYN,MGAT5,PREX1,RAC1,RAC2,SELPLG,SPN,VCAM1	12
Cellular Movement, Hematological System Development and Function, Immune Cell Trafficking	homing of leukocytes	4.98E-07	Increased	4.506	ADAM8,ANXA1,APP,BCL2,C3,C3AR1,C5AR1,CAMK1D,Ccl27a,CCR2,CCR5,CD44,CD74,CD9,CHUK,CORO1A,CSF1,CSF1R,CST3,CX3CR1,CXCL12,CXCL16,CXCR4,CYBB,CYSLTR1,Ear2 (includes others),ENPP2,FCER1G,FCGR2A,FN1,FYB,GNAI2,GRN,HCK,IL15,INPP5D,ITGA4,ITGAM,ITGB2,JAK1,LBP,LILRB3,LSP1,LYN,MAPK14,MMP9,MYD88,MYO9B,NCKAP1L,NEDD9,NQO2,NUP85,PF4,PIK3CG,PLEC,PREX1,PRTN3,PTPN6,PTPRC,PTPRJ,RAC1,RAC2,RARRES2,RGS1,RPL13A,RUNX1,S100A4…	79
Cellular Movement, Hematological System Development and Function, Immune Cell Trafficking	homing of lymphocytes	2.71E-03	Increased	3.359	ADAM8,BCL2,Ccl27a,CCR2,CCR5,CD44,CXCL12,CXCL16,CXCR4,CYSLTR1,ENPP2,FN1,FYB,GNAI2,IL15,ITGA4,JAK1,NEDD9,NQO2,PIK3CG,PLEC,RAC2,RGS1,RUNX1,S100A4,SELPLG,SPP1,STAT3,TGFB1,THBS2,TLR4,WAS	32
Cellular Movement, Hematological System Development and Function, Immune Cell Trafficking	homing of mononuclear leukocytes	1.92E-02	Increased	3.461	ADAM8,BCL2,Ccl27a,CCR2,CCR5,CD44,CXCL12,CXCL16,CXCR4,CYSLTR1,ENPP2,FN1,FYB,GNAI2,IL15,ITGA4,JAK1,MYO9B,NEDD9,NQO2,PF4,PIK3CG,PLEC,RAC2,RGS1,RUNX1,S100A4,SELPLG,SPP1,STAT3,TGFB1,THBS2,TLR4,WAS	34
Cellular Movement, Hematological System Development and Function, Immune Cell Trafficking	homing of myeloid cells	1.48E-05	Increased	3.174	ANXA1,APP,C3,C3AR1,C5AR1,CAMK1D,CCR2,CD74,CD9,CHUK,CSF1,CSF1R,CST3,CX3CR1,CXCL12,CXCR4,CYBB,FCER1G,FCGR2A,GRN,HCK,INPP5D,ITGA4,ITGAM,ITGB2,LBP,LILRB3,LSP1,LYN,MAPK14,MYD88,MYO9B,NCKAP1L,NUP85,PF4,PIK3CG,PREX1,PRTN3,PTPN6,PTPRC,PTPRJ,RAC1,RAC2,RARRES2,RPL13A,S100A8,SPI1,SPP1,TGFB1,TLR2,TLR4,VAV1,VAV3,WAS	54
Cellular Movement, Hematological System Development and Function, Immune Cell Trafficking	Lymphocyte migration	2.98E-03	Increased	4.206	ABCC1,ACTB,AGT,ANXA1,ARRB2,BCL2,CALR,Ccl27a,Ccl6,CCR2,CCR5,CD44,CD47,CEACAM1,CMKLR1,COL1A1,COL4A1,CTSS,CTSV,CX3CR1,CXCL12,CXCL16,CXCR4,CYSLTR1,CYTIP,DOCK2,DOCK8,EGR2,ENPP2,FN1,FYB,GNA12,GNA13,GNAI2,HLA-G,IL15,ITGA4,ITGB2,JAK1,LCP1,MAPK14,MYD88,PIK3CG,PLEC,PTPRA,PYCARD,RAC1,RARRES2,RASSF5,RGS1,RUNX1,S100A4,SELPLG,SEMA4D,SPN,SPP1,STAP2,STAT3,TGFB1,THBS2,TIMP2,TLR2,TLR4,TNFRSF1B,TNFSF12,TNFSF13,TNFS…	70
Cellular Movement, Hematological System Development and Function, Immune Cell Trafficking	migration of antigen presenting cells	2.19E-05	Increased	2.951	ABCC1,AGT,ALCAM,AR,BAG4,C3,Ccl9,CCR2,CCR5,CD44,CD74,CD86,Cdc42,CEACAM1,CMKLR1,CSF1,CSF1R,CXCL12,CXCR4,CYBB,DOCK8,EPS8,HCLS1,IL10RA,IL1RN,LRP1,MMP12,MYO9B,P2RY6,PARP1,PIK3CG,PLXNC1,PTPN6,RAC1,RAC2,RARRES2,S100A10,SDC1,SEMA4A,SEMA4D,SERPINE1,SIRPA,SPP1,TLR2,TNFAIP8L2,TREM2,TYROBP,VCAN,WAS	49
Cellular Movement, Hematological System Development and Function, Immune Cell Trafficking	migration of granulocytes	8.57E-03	Increased	2.118	ADORA1,ANXA1,C3,CD44,CD47,CEACAM1,CXCL12,CYBB,DDR2,F10,GNAI2,HCK,ITGAM,ITGB2,LSP1,LUM,MGAT5,MMP9,MYD88,PIK3CG,PIK3R1,PIK3R5,PLAUR,RAC1,RTN4,S100A8,SELPLG,SPP1,TLR4,VCAM1	30
Cellular Movement, Hematological System Development and Function, Immune Cell Trafficking	migration of mononuclear leukocytes	1.29E-03	Increased	4.710	ABCA1,ABCC1,ACTB,AGT,ANXA1,APP,ARRB2,BCL2,CALR,Ccl27a,Ccl6,CCR2,CCR5,CD44,CD47,CEACAM1,CMKLR1,COL1A1,COL4A1,CTSS,CTSV,CX3CR1,CXCL12,CXCL16,CXCR4,CYSLTR1,CYTIP,DOCK2,DOCK8,EGR2,ENPP2,FN1,FYB,GNA12,GNA13,GNAI2,HLA-G,IL15,ITGA4,ITGB2,JAK1,LCP1,MAPK14,MYD88,NINJ1,PIK3CG,PLAUR,PLEC,PTPRA,PYCARD,QPCT,RAC1,RARRES2,RASSF5,RGS1,RUNX1,S100A4,SELPLG,SEMA4D,SERPINF1,SPN,SPP1,STAP2,STAT3,TGFB1,THBS2,TIMP2,TLR…	76
Cellular Movement, Hematological System Development and Function, Immune Cell Trafficking	migration of myeloid cells	1.46E-03	Increased	2.490	ADORA1,ANXA1,C3,CCR2,CD44,CD47,CEACAM1,CXCL12,CYBB,DDR2,F10,GNAI2,HCK,HMOX1,ITGAM,ITGB2,LSP1,LUM,MGAT5,MMP9,MYD88,P2RY6,PARP1,PIK3CG,PIK3R1,PIK3R5,PLAUR,RAC1,RTN4,S100A8,SELPLG,SEMA4D,SERPINE1,SPP1,TLR4,VCAM1	36
Cellular Movement, Hematological System Development and Function, Immune Cell Trafficking	transmigration of leukocytes	7.70E-03	Increased	3.356	ADORA1,APP,CCR2,CCR5,CD44,CD47,COL1A1,COL4A1,CSF1,CTSS,CTSV,CXCL12,DOCK8,ENPP2,FERMT3,GNAI2,ITGA4,ITGAM,ITGB2,MMP9,RAC1,RARRES2,RTN4,VAV1,VCAM1	25
Cellular Movement, Hematological System Development and Function, Immune Cell Trafficking	transmigration of mononuclear leukocytes	2.59E-02	Increased	2.253	APP,CCR2,CD44,CD47,COL1A1,COL4A1,CTSS,CTSV,CXCL12,ENPP2,RAC1,VAV1	12
Cellular Movement, Hematological System Development and Function, Immune Cell Trafficking, Inflammatory Response	cell movement of dendritic cells	1.08E-02	Increased	2.867	ABCC1,AGT,ALCAM,C3,C5AR1,Ccl9,CCR2,CCR5,CD44,CD74,CD86,Cdc42,CEACAM1,CMKLR1,CXCL12,CXCR4,DOCK8,Ear2 (includes others),EPS8,HCLS1,IL10RA,PIK3CG,PLXNC1,PTPN6,RAC1,RAC2,RARRES2,SIRPA,SPP1,TLR4,WAS	31
Cellular Movement, Hematological System Development and Function, Immune Cell Trafficking, Inflammatory Response	cell movement of macrophages	7.11E-05	Increased	3.276	APP,AR,BAG4,C3AR1,CCR5,CD44,CD74,CHUK,CSF1,CSF1R,CX3CR1,CXCL12,CXCR4,CYBB,HMOX1,IL15,IL1RN,LRP1,MMP12,MYD88,MYO9B,NUP85,P2RY6,PARP1,PF4,PIK3CG,PRCP,PTPRJ,RAC1,RAC2,RARRES2,RPL13A,S100A10,S100A4,SDC1,SEMA4A,SEMA4D,SERPINE1,SPP1,TGFB1,TLR2,TNFAIP8L2,TNFSF12,TREM2,TYROBP,VCAN	46
Cellular Movement, Hematological System Development and Function, Immune Cell Trafficking, Inflammatory Response	cell movement of neutrophils	5.27E-07	Increased	3.174	ADAM17,ANXA1,APP,C3,C3AR1,C5AR1,CAMK1D,CD44,CD47,CD74,CHUK,CMKLR1,CST3,CYBB,DDR2,F10,FCER1G,FCGR2A,GNAI2,GRN,HCK,INPP5D,ITGA4,ITGAM,ITGB2,LBP,LILRB3,LSP1,LUM,LYN,MAPK14,MGAT5,MMP9,MYD88,NCKAP1L,PF4,PIK3CG,PIK3R5,PREX1,PRTN3,PTPN6,RAC1,RAC2,RTN4,S100A8,SELPLG,SPI1,SPN,SPP1,STAT3,TGFB1,THBD,TLR4,VAV1,VAV3,VCAM1,WAS	57
Cellular Movement, Hematological System Development and Function, Immune Cell Trafficking, Inflammatory Response	cell movement of phagocytes	3.12E-09	Increased	5.090	ABCA1,ABCC1,ADAM17,AGT,ALCAM,ANXA1,APP,AR,BAG4,C3,C3AR1,C5AR1,CAMK1D,Ccl9,CCR2,CCR5,CD44,CD47,CD74,CD86,CD9,Cdc42,CEACAM1,CHUK,CMKLR1,COL1A1,COL4A1,CSF1,CSF1R,CST3,CTSS,CTSV,CX3CR1,CXCL12,CXCR4,CYBB,DDR2,DOCK8,Ear2 (includes others),EPS8,F10,FCER1G,FCGR2A,GNAI2,GRN,HCK,HCLS1,HMOX1,IL10RA,IL15,IL1RN,INPP5D,ITGA4,ITGAM,ITGB2,LBP,LILRB3,LRP1,LSP1,LUM,LYN,MAPK14,MGAT5,MMP12,MMP9,MYD88,MYO9B,NCKAP1L,N…	116
Cellular Movement, Hematological System Development and Function, Immune Cell Trafficking, Inflammatory Response	chemotaxis of antigen presenting cells	1.15E-02	Increased	3.720	APP,C3AR1,C5AR1,CD74,CHUK,CSF1,CSF1R,CX3CR1,CXCL12,CXCR4,CYBB,Ear2 (includes others),MYD88,MYO9B,NUP85,PF4,PIK3CG,PTPRJ,RARRES2,RPL13A,TGFB1,TLR2,TLR4	23
Cellular Movement, Hematological System Development and Function, Immune Cell Trafficking, Inflammatory Response	chemotaxis of leukocytes	6.09E-06	Increased	4.231	ADAM8,ANXA1,APP,C3,C3AR1,C5AR1,CAMK1D,Ccl27a,CCR2,CD74,CD9,CHUK,CORO1A,CSF1,CSF1R,CST3,CX3CR1,CXCL12,CXCL16,CXCR4,CYBB,CYSLTR1,Ear2 (includes others),FCER1G,FCGR2A,FN1,GNAI2,GRN,HCK,IL15,INPP5D,ITGA4,ITGAM,ITGB2,LBP,LILRB3,LSP1,LYN,MAPK14,MYD88,MYO9B,NCKAP1L,NEDD9,NUP85,PF4,PIK3CG,PLEC,PREX1,PRTN3,PTPN6,PTPRC,PTPRJ,RAC1,RAC2,RARRES2,RGS1,RPL13A,S100A4,S100A8,SPI1,SPP1,TGFB1,THBS2,TLR2,TLR4,VAV1,V…	67
Cellular Movement, Hematological System Development and Function, Immune Cell Trafficking, Inflammatory Response	chemotaxis of lymphocytes	2.44E-02	Increased	3.208	ADAM8,Ccl27a,CCR2,CXCL12,CXCL16,CXCR4,CYSLTR1,FN1,GNAI2,IL15,NEDD9,PIK3CG,PLEC,RAC2,RGS1,S100A4,SPP1,TGFB1,THBS2,TLR4	20
Cellular Movement, Hematological System Development and Function, Immune Cell Trafficking, Inflammatory Response	chemotaxis of macrophages	5.84E-04	Increased	3.174	APP,C3AR1,CD74,CHUK,CSF1,CSF1R,CX3CR1,CXCL12,CYBB,MYD88,MYO9B,NUP85,PF4,PIK3CG,PTPRJ,RARRES2,RPL13A,TGFB1,TLR2	19
Cellular Movement, Hematological System Development and Function, Immune Cell Trafficking, Inflammatory Response	chemotaxis of myeloid cells	2.63E-05	Increased	3.174	ANXA1,APP,C3,C3AR1,C5AR1,CAMK1D,CCR2,CD74,CD9,CHUK,CSF1,CSF1R,CST3,CX3CR1,CXCL12,CXCR4,CYBB,FCER1G,FCGR2A,GRN,HCK,INPP5D,ITGA4,ITGAM,ITGB2,LBP,LILRB3,LSP1,LYN,MAPK14,MYD88,MYO9B,NCKAP1L,NUP85,PF4,PIK3CG,PREX1,PRTN3,PTPN6,PTPRC,PTPRJ,RAC1,RAC2,RARRES2,RPL13A,S100A8,SPI1,SPP1,TGFB1,TLR2,TLR4,VAV1,VAV3	53
Cellular Movement, Hematological System Development and Function, Immune Cell Trafficking, Inflammatory Response	chemotaxis of neutrophils	8.30E-06	Increased	2.012	APP,C3,C3AR1,C5AR1,CAMK1D,CD74,CHUK,CST3,FCER1G,FCGR2A,GRN,HCK,INPP5D,ITGA4,ITGAM,ITGB2,LBP,LILRB3,LSP1,LYN,MAPK14,NCKAP1L,PF4,PIK3CG,PREX1,PRTN3,PTPN6,RAC1,RAC2,S100A8,SPI1,SPP1,TGFB1,TLR4,VAV1,VAV3	36
Cellular Movement, Hematological System Development and Function, Immune Cell Trafficking, Inflammatory Response	chemotaxis of peritoneal macrophages	2.17E-02	Increased	2.169	CD74,MYD88,MYO9B,PIK3CG,RARRES2,TLR2	6
Cellular Movement, Hematological System Development and Function, Immune Cell Trafficking, Inflammatory Response	chemotaxis of phagocytes	1.10E-04	Increased	3.911	APP,C3,C3AR1,C5AR1,CAMK1D,CCR2,CD74,CD9,CHUK,CSF1,CSF1R,CST3,CX3CR1,CXCL12,CXCR4,CYBB,Ear2 (includes others),FCER1G,FCGR2A,GRN,HCK,INPP5D,ITGA4,ITGAM,ITGB2,LBP,LILRB3,LSP1,LYN,MAPK14,MYD88,MYO9B,NCKAP1L,NUP85,PF4,PIK3CG,PREX1,PRTN3,PTPN6,PTPRJ,RAC1,RAC2,RARRES2,RPL13A,S100A8,SPI1,SPP1,TGFB1,TLR2,TLR4,VAV1,VAV3	52
Cellular Movement, Hematological System Development and Function, Immune Cell Trafficking, Inflammatory Response	homing of neutrophils	3.93E-06	Increased	2.012	APP,C3,C3AR1,C5AR1,CAMK1D,CD74,CHUK,CST3,FCER1G,FCGR2A,GRN,HCK,INPP5D,ITGA4,ITGAM,ITGB2,LBP,LILRB3,LSP1,LYN,MAPK14,NCKAP1L,PF4,PIK3CG,PREX1,PRTN3,PTPN6,RAC1,RAC2,S100A8,SPI1,SPP1,TGFB1,TLR4,VAV1,VAV3,WAS	37
Cellular Movement, Hematological System Development and Function, Immune Cell Trafficking, Inflammatory Response	homing of phagocytes	6.45E-05	Increased	3.911	APP,C3,C3AR1,C5AR1,CAMK1D,CCR2,CD74,CD9,CHUK,CSF1,CSF1R,CST3,CX3CR1,CXCL12,CXCR4,CYBB,Ear2 (includes others),FCER1G,FCGR2A,GRN,HCK,INPP5D,ITGA4,ITGAM,ITGB2,LBP,LILRB3,LSP1,LYN,MAPK14,MYD88,MYO9B,NCKAP1L,NUP85,PF4,PIK3CG,PREX1,PRTN3,PTPN6,PTPRJ,RAC1,RAC2,RARRES2,RPL13A,S100A8,SPI1,SPP1,TGFB1,TLR2,TLR4,VAV1,VAV3,WAS	53
Cellular Movement, Hematological System Development and Function, Immune Cell Trafficking, Inflammatory Response	migration of dendritic cells	3.58E-03	Increased	2.454	ABCC1,AGT,ALCAM,C3,Ccl9,CCR2,CCR5,CD44,CD74,CD86,Cdc42,CEACAM1,CMKLR1,CXCL12,CXCR4,DOCK8,EPS8,HCLS1,IL10RA,PIK3CG,PLXNC1,PTPN6,RAC1,RAC2,RARRES2,SIRPA,SPP1,WAS	28
Cellular Movement, Hematological System Development and Function, Immune Cell Trafficking, Inflammatory Response	migration of macrophages	9.79E-06	Increased	2.375	AR,BAG4,CCR5,CD74,CSF1,CSF1R,CXCL12,CXCR4,CYBB,IL1RN,LRP1,MMP12,MYO9B,P2RY6,PARP1,PIK3CG,RAC1,RAC2,RARRES2,S100A10,SDC1,SEMA4A,SEMA4D,SERPINE1,SPP1,TLR2,TNFAIP8L2,TREM2,TYROBP,VCAN	30
Cellular Movement, Hematological System Development and Function, Immune Cell Trafficking, Inflammatory Response	migration of monocytes	8.83E-03	Increased	3.212	ABCA1,APP,CCR2,CEACAM1,COL1A1,COL4A1,CTSS,CTSV,CX3CR1,CXCL12,ITGA4,NINJ1,PLAUR,QPCT,SERPINF1,SPP1	16
Cellular Movement, Hematological System Development and Function, Immune Cell Trafficking, Inflammatory Response	migration of neutrophils	1.83E-02	Increased	2.500	ANXA1,CD44,CD47,CYBB,DDR2,F10,HCK,ITGAM,ITGB2,LSP1,LUM,MGAT5,MMP9,MYD88,PIK3CG,PIK3R5,RAC1,RTN4,S100A8,SELPLG,SPP1,TLR4,VCAM1	23
Cellular Movement, Hematological System Development and Function, Immune Cell Trafficking, Inflammatory Response	migration of phagocytes	1.80E-08	Increased	4.379	ABCA1,ABCC1,AGT,ALCAM,ANXA1,APP,AR,BAG4,C3,Ccl9,CCR2,CCR5,CD44,CD47,CD74,CD86,Cdc42,CEACAM1,CMKLR1,COL1A1,COL4A1,CSF1,CSF1R,CTSS,CTSV,CX3CR1,CXCL12,CXCR4,CYBB,DDR2,DOCK8,EPS8,F10,HCK,HCLS1,IL10RA,IL15,IL1RN,ITGA4,ITGAM,ITGB2,LRP1,LSP1,LUM,MGAT5,MMP12,MMP9,MYD88,MYO9B,NINJ1,P2RY6,PARP1,PIK3CG,PIK3R1,PIK3R5,PLAUR,PLXNC1,PTPN6,QPCT,RAC1,RAC2,RARRES2,RTN4,S100A10,S100A8,SDC1,SELPLG,SEMA4A,SEMA4D,SERP…	81
Cellular Movement, Hematological System Development and Function, Immune Cell Trafficking, Inflammatory Response	transmigration of phagocytes	1.07E-02	Increased	2.733	APP,CCR2,CD47,COL1A1,COL4A1,CSF1,CTSS,CTSV,DOCK8,ITGAM,MMP9,RARRES2,RTN4,VCAM1	14
Cellular Movement, Immune Cell Trafficking	emigration of leukocytes	2.57E-02	Increased	2.038	ANXA1,CCR2,CD44,CXCL12,CXCR4,CYTIP,FCGR2A,ITGB2,RUNX1,SELPLG,SIRPA,SPP1,VCAM1	13
Cellular Movement, Immune Cell Trafficking	leukocyte migration	2.81E-10	Increased	5.901	ABCA1,ABCC1,ACKR1,ACTB,ADAM17,ADAM8,ADORA1,AGT,ALCAM,ANXA1,ANXA5,APP,AR,ARHGEF6,ARRB2,BAG4,BCL2,C3,C3AR1,C5AR1,CALR,CAMK1,CAMK1D,CASP1,CBFB,Ccl27a,Ccl6,Ccl9,CCR2,CCR5,CD14,CD44,CD47,CD74,CD86,CD9,CD93,Cd99,Cdc42,CEACAM1,CHUK,CLEC7A,CMKLR1,COL1A1,COL4A1,CORO1A,CRYAB,CSF1,CSF1R,CSK,CST3,CTSC,CTSS,CTSV,CX3CR1,CXCL12,CXCL16,CXCR4,CYBB,CYSLTR1,CYTIP,DDR2,DOCK2,DOCK8,Ear2 (includes others),EGR2,ENPP2,E…	198
Free Radical Scavenging	generation of superoxide	4.42E-03	Increased	2.412	APP,CYBB,NCF1,NCF2,RAC2,SYK	6
Free Radical Scavenging	production of reactive oxygen species	1.38E-08	Increased	2.294	APP,ARHGDIB,CD14,CLEC7A,CXCL12,CYBB,GRN,HMOX1,ITGAM,LCP2,LYN,Map3k7,MAPK14,MRC1,NCF1,P2RX7,PIK3CG,PIK3R1,PRDX2,PTPN6,RAC1,RAC2,SCARB1,SELPLG,SPI1,TLR2,TLR4,TYROBP,UQCRFS1,VAV1	30
Free Radical Scavenging	production of superoxide	8.92E-04	Increased	3.078	APP,CYBB,ITGAM,NCF1,PIK3CG,RAC1,RAC2,SPI1,TLR2,TYROBP	10
Free Radical Scavenging	synthesis of reactive oxygen species	3.01E-08	Increased	2.190	APP,ARHGDIB,CD14,CLEC7A,CXCL12,CYBB,GABARAP,GRN,HMOX1,ITGAM,LCP2,LYN,Map3k7,MAPK14,MRC1,NCF1,NCF2,P2RX7,PIK3CG,PIK3R1,PRDX2,PTPN6,RAC1,RAC2,SCARB1,SELPLG,SPI1,SYK,TLR2,TLR4,TNFAIP8L2,TYROBP,UQCRFS1,VAV1	34
Hematological System Development and Function, Humoral Immune Response, Lymphoid Tissue Structure and Development, Tissue Morphology	quantity of marginal-zone B lymphocytes	1.45E-02	Increased	2.057	BCL2L11,CYLD,GNA12,GNA13,Map3k7,NEDD9,NFKB1,SOX4,SPPL2A,WAS	10
Hematological System Development and Function, Immune Cell Trafficking, Inflammatory Response, Tissue Development	accumulation of phagocytes	2.01E-05	Increased	2.467	AGT,ANXA1,C5AR1,CCR2,CD44,COL18A1,CSF1,CTSC,CX3CR1,CXCL12,DOCK8,F2R,FAM132A,FCGR2A,FCGR3A/FCGR3B,GNAI2,GRN,IL1RN,INPP5D,ITGA4,ITGAM,ITGAX,ITGB2,LTC4S,MAPK8,MMP3,MMP9,MYD88,NPC1,PFN1,PRTN3,RASA1,S100A8,SELPLG,SPP1,STAT1,STAT3,TIMP1,TLR4,TNFAIP8L2,TNFRSF1B,TYROBP,VCAM1	43
Hematological System Development and Function, Tissue Morphology	quantity of leukocytes	6.86E-07	Increased	2.800	ABCA1,ADAM10,ADAM12,ADAM17,ADAM8,AGT,Ank2,APP,ATF3,BCL10,BCL2,BCL2A1,BCL2L11,BLNK,C1QA,C3,C3AR1,C5AR1,CAMLG,CBFB,Ccl9,CCR2,CCR5,CD180,CD200R1,CD44,CD47,CD72,CD83,CD86,Cdc42,CDKN1A,CEBPB,CES1,CHUK,CIITA,CLEC7A,CLIC4,CMKLR1,CRLF2,CSF1,CSF1R,CSF2RB,CTSS,CTSV,CX3CR1,CXCL12,CXCR4,CYBB,CYLD,CYTIP,DCK,DNMT1,DOCK8,DOK1,E2F1,ELAVL1,FABP5,FADD,FCER1G,FCGR1A,FCGR2A,FCGR2B,FEN1,FERMT3,FES,FLI1,FOXO3,GBA,GLS,…	181
Hematological System Development and Function, Tissue Morphology	quantity of lymphocytes	2.03E-05	Increased	3.098	ADAM10,AGT,Ank2,APP,BCL10,BCL2,BCL2A1,BCL2L11,BLNK,C3,C5AR1,CAMLG,CBFB,CCR2,CD180,CD44,CD47,CD72,CD83,CD86,Cdc42,CDKN1A,CEBPB,CHUK,CIITA,CMKLR1,CRLF2,CSF1,CSF2RB,CTSS,CTSV,CX3CR1,CXCL12,CXCR4,CYLD,CYTIP,DNMT1,DOCK8,DOK1,E2F1,ELAVL1,FABP5,FADD,FCER1G,FCGR1A,FCGR2A,FCGR2B,FLI1,FOXO3,GLS,GNA12,GNA13,HEXB,HLA-DMA,HLA-DQA1,IFI30,IGF1,IGHM,IKBKG,IL10RA,IL15,IL1RL1,IL2RG,IL7R,INPP5D,ITGAM,ITGB2,Klra4 (i…	134
Hematological System Development and Function, Tissue Morphology	quantity of mononuclear leukocytes	7.41E-05	Increased	2.969	ADAM10,AGT,Ank2,APP,BCL10,BCL2,BCL2A1,BCL2L11,BLNK,C3,C5AR1,CAMLG,CBFB,CCR2,CD180,CD44,CD47,CD72,CD83,CD86,Cdc42,CDKN1A,CEBPB,CHUK,CIITA,CMKLR1,CRLF2,CSF1,CSF2RB,CTSS,CTSV,CX3CR1,CXCL12,CXCR4,CYLD,CYTIP,DNMT1,DOCK8,DOK1,E2F1,ELAVL1,FABP5,FADD,FCER1G,FCGR1A,FCGR2A,FCGR2B,FLI1,FOXO3,GLS,GNA12,GNA13,HEXB,HLA-DMA,HLA-DQA1,IFI30,IGF1,IGHM,IKBKG,IL10RA,IL15,IL1RL1,IL2RG,IL7R,INPP5D,ITGAM,ITGB2,Klra4 (i…	135
Hematological System Development and Function, Tissue Morphology	quantity of T lymphocytes	2.09E-02	Increased	2.777	ADAM10,AGT,Ank2,APP,BCL10,BCL2,BCL2A1,BCL2L11,C5AR1,CBFB,CCR2,CD44,CD47,CD83,CD86,Cdc42,CDKN1A,CIITA,CMKLR1,CSF1,CSF2RB,CTSS,CTSV,CXCR4,CYLD,DNMT1,DOCK8,DOK1,E2F1,ELAVL1,FABP5,FADD,FCGR2B,FLI1,FOXO3,HEXB,HLA-DMA,IFI30,IGF1,IKBKG,IL10RA,IL15,IL1RL1,IL2RG,IL7R,INPP5D,ITGAM,ITGB2,LCP2,LGALS8,MAF,Map3k7,MAPK14,MAPK8,MYD88,P2RX7,PIK3CG,PIK3R1,PLP1,PSMB10,PTPN22,PTPN6,PTPRC,RAC1,RUNX1,RUNX2,SATB1,SELPL…	89
Inflammatory Response	antibody response	1.38E-02	Increased	2.177	CD180,CD86,LCP2,MYD88,STAT3,WAS	6
Inflammatory Response	immune response of cells	4.44E-08	Increased	2.768	ANXA1,APP,AXL,BCL2L11,BRD2,C3,C3AR1,C5AR1,CASP1,CD14,CD180,CD44,CD47,CD86,CEBPB,CMC2,CSF2RB,CST3,CTSS,DOCK8,EIF2AK1,F2R,FCER1G,FCGR2A,FCGR2B,FN1,FSTL1,HCK,HLA-DQB1,HMOX1,IGHM,IL15,IL1RL1,IL7R,INPP5D,IRF8,ITGA4,ITGAM,ITGAX,ITGB2,KLRB1,LCP2,LILRB3,LY96,LYN,MSR1,MYD88,P2RX7,PIK3CG,PLAUR,PLP1,POSTN,PSME2,PTPRC,PYCARD,SERPINB9,SERPINE1,STAT3,STIM1,SYK,TAPBP,TGFB1,TGFBR2,TGM2,THBD,TLR2,TNFRSF1B,TYROBP,…	72
Inflammatory Response	inflammatory response	5.69E-10	Increased	3.538	ABHD12,ADAM10,ADAM8,ADORA1,AGT,ANXA1,APP,ATF3,BRD2,C3,C3AR1,C5AR1,CAMK1D,CASP1,Ccl27a,CCR2,CD14,CD44,CD47,CD74,CD9,CEBPB,CHUK,CMC2,CORO1A,CSF1,CSF1R,CST3,CX3CR1,CXCL12,CXCL16,CXCR4,CYBB,CYSLTR1,Ear2 (includes others),EIF2AK1,F2R,FCER1G,FCGR2A,FGF1,FN1,GNAI2,GRN,HCK,HLA-A,HMOX1,HTT,IL15,IL1RL1,IL1RN,INPP5D,ITGA4,ITGAM,ITGB2,KMT2E,LBP,LGALS3,LILRB3,LRP1,LSP1,LY96,LYN,MAF,MAOB,MAP2K1,MAP2K3,MAPK14,M…	122
Organismal Survival	survival of organism	6.42E-03	Increased	2.003	BCL2,BCL2L11,CD48,IL1RN,IL7R,NCF1,NRAS,PGGT1B,RPL13A,RUNX1,SCARB1,STAT3,STAT6,THBD	14
Tissue Morphology	quantity of cells	6.39E-07	Increased	3.036	ABCA1,ADAM10,ADAM12,ADAM17,ADAM8,AGT,Ank2,APP,AR,ATF3,BCL10,BCL2,BCL2A1,BCL2L11,BLNK,C1QA,C3,C3AR1,C5AR1,CAMLG,CBFB,Ccl9,CCR2,CCR5,CD180,CD200R1,CD44,CD47,CD72,CD83,CD86,Cdc42,CDKN1A,CEBPB,CES1,CHUK,CIITA,CLEC7A,CLIC4,CMKLR1,CRLF2,CSF1,CSF1R,CSF2RB,CTSS,CTSV,CX3CR1,CXCL12,CXCR4,CYBB,CYLD,CYTIP,DCK,DNMT1,DOCK8,DOK1,E2F1,EIF4EBP1,ELAVL1,FABP5,FADD,FCER1G,FCGR1A,FCGR2A,FCGR2B,FEN1,FERMT3,FES,FLI1,FO…	184
