# Supplementary material for: Quercetin suppresses immune cell accumulation and improves mitochondrial gene expression in adipose tissue of diet‐induced obese mice
Source: Mol Nutr Food Res. 2015 Nov 24;60(2):300–12. doi: 10.1002/mnfr.201500595 (PMC5063128; doi:10.1002/mnfr.201500595)
Supplement: Supplementary file 1 — Supplementary Material [file MNFR-60-300-s001.zip › mnfr201500595-sup-0005-Table S3 Predicted biological functions decreased by quercetin in EAT of mice fed a Western diet.xlsx]

## Sheet: Sheet0
Table S3 Predicted biological functions decreased by quercetin in EAT of mice fed a Western diet.
Categories	Diseases or Functions Annotation	p-Value	Predicted Activation State	Activation z-score	Molecules	# Molecules
Cell Death and Survival	cell death	1.80E-07	Decreased	-3.768	ADAM17,ADAM8,AKT1,APAF1,APP,ARRB2,ASAH1,BCL10,BCL2A1,BCL2L11,BRCA1,C1QA,CASP1,CASP7,CAT,CBFB,CCR5,CD14,CD44,CD47,CD48,CD74,CD9,Cdc42,CLEC10A,CSF1R,CSF2RB,CTSB,CXCL12,CYBB,CYLD,CYP2E1,DOCK2,DOCK8,EFNB1,FCER1G,FCGR1A,FCGR2A,FCGR2B,FCGR3A/FCGR3B,FN1,FOXO3,HCK,HDAC1,HLA-A,IFNGR2,IGHM,IKBKG,IL7R,INPP5D,IRF5,IRF8,ITGAM,ITGB2,JAK1,KIAA0101,LGALS3,LRP1,LYN,LYZ,MAP2K1,MAP2K3,MAP2K5,MCL1,MGAT5,MSR1,MYD88,N…	107
Cell Death and Survival	cell death of antigen presenting cells	1.59E-05	Decreased	-2.868	ADAM8,AKT1,APP,BCL2L11,C1QA,CASP1,CASP7,CCR5,CD14,INPP5D,IRF5,LGALS3,LRP1,LYZ,MAP2K3,MCL1,MSR1,MYD88,Naip1 (includes others),NFKB1,NPC1,P2RX7,PTPN6,PYCARD,RIPK1,SOAT1,STAT1,TGFB1,TLR2,TLR4,TNFRSF1B	31
Cell Death and Survival	cell death of blood cells	8.84E-07	Decreased	-3.285	ADAM17,ADAM8,AKT1,APAF1,APP,ASAH1,BCL10,BCL2A1,BCL2L11,BRCA1,C1QA,CASP1,CASP7,CAT,CBFB,CCR5,CD14,CD44,CD47,CD74,CD9,Cdc42,CLEC10A,CSF1R,CSF2RB,CTSB,CXCL12,CYBB,CYLD,DOCK8,EFNB1,FCER1G,FCGR1A,FCGR2B,FCGR3A/FCGR3B,FOXO3,HCK,HDAC1,IGHM,IKBKG,IL7R,INPP5D,IRF5,IRF8,ITGB2,JAK1,KIAA0101,LGALS3,LRP1,LYN,LYZ,MAP2K1,MAP2K3,MAP2K5,MCL1,MGAT5,MSR1,MYD88,Naip1 (includes others),NCF2,NFKB1,NFKBID,NPC1,P2RX7,PC…	97
Cell Death and Survival	cell death of bone marrow-derived macrophages	1.08E-02	Decreased	-2.570	CASP1,INPP5D,LYZ,MYD88,Naip1 (includes others),STAT1,TGFB1,TLR4	8
Cell Death and Survival	cell death of immune cells	2.88E-07	Decreased	-3.385	ADAM17,ADAM8,AKT1,APAF1,APP,ASAH1,BCL10,BCL2A1,BCL2L11,BRCA1,C1QA,CASP1,CASP7,CAT,CBFB,CCR5,CD14,CD44,CD47,CD74,CD9,Cdc42,CLEC10A,CSF1R,CSF2RB,CTSB,CXCL12,CYBB,CYLD,DOCK8,EFNB1,FCER1G,FCGR1A,FCGR2B,FCGR3A/FCGR3B,FOXO3,HCK,IGHM,IKBKG,IL7R,INPP5D,IRF5,IRF8,ITGB2,JAK1,LGALS3,LRP1,LYN,LYZ,MAP2K1,MAP2K3,MAP2K5,MCL1,MGAT5,MSR1,MYD88,Naip1 (includes others),NCF2,NFKB1,NFKBID,NPC1,P2RX7,PCNA,PDIA3,PLCG1,…	95
Cell Death and Survival	cell death of macrophages	5.51E-06	Decreased	-2.764	ADAM8,AKT1,APP,C1QA,CASP1,CASP7,CCR5,CD14,INPP5D,LGALS3,LRP1,LYZ,MAP2K3,MCL1,MSR1,MYD88,Naip1 (includes others),NPC1,P2RX7,PTPN6,PYCARD,SOAT1,STAT1,TGFB1,TLR2,TLR4,TNFRSF1B	27
Cell Death and Survival	cell death of myeloid cells	1.48E-06	Decreased	-2.069	ADAM17,ADAM8,AKT1,APP,ASAH1,BCL2A1,C1QA,CASP1,CASP7,CAT,CCR5,CD14,CXCL12,CYBB,FCER1G,FOXO3,INPP5D,IRF8,ITGB2,LGALS3,LRP1,LYZ,MAP2K3,MCL1,MSR1,MYD88,Naip1 (includes others),NPC1,P2RX7,PTPN6,PYCARD,SIRPA,SOAT1,Srgn,STAT1,TGFB1,TLR2,TLR4,TNFRSF1B	39
Cell Death and Survival	cell death of phagocytes	1.02E-06	Decreased	-2.247	ADAM17,ADAM8,AKT1,APP,BCL2A1,BCL2L11,C1QA,CASP1,CASP7,CAT,CCR5,CD14,CXCL12,CYBB,FCER1G,FOXO3,INPP5D,IRF5,ITGB2,LGALS3,LRP1,LYZ,MAP2K3,MCL1,MSR1,MYD88,Naip1 (includes others),NFKB1,NPC1,P2RX7,PTPN6,PYCARD,RIPK1,SOAT1,Srgn,STAT1,TGFB1,TLR2,TLR4,TNFRSF1B	40
Cell Death and Survival	cell survival	4.11E-05	Decreased	-4.196	AKT1,BCL10,BCL2A1,BCL2L11,BRCA1,CBFB,CD44,CD47,CD48,CD74,CSF1R,CSF2RB,CXCL12,CYLD,DOCK8,FCER1G,FCGR1A,FCGR3A/FCGR3B,FOXO3,HCK,IKBKG,IL7R,INPP5D,JAK1,KEAP1,LGALS3,LYN,MCL1,MGAT5,MSR1,MYD88,NCF2,NFKB1,PCNA,PTPN6,RAC1,RASA1,RUNX1,STAT1,STAT3,SYK,TGFB1,TGM2,TLR4,TNFRSF13B,TNFRSF1B,TP53BP1,TYROBP,YWHAZ	49
Cell Death and Survival	cell viability	5.68E-05	Decreased	-4.101	AKT1,BCL10,BCL2A1,BCL2L11,BRCA1,CBFB,CD44,CD47,CD74,CSF1R,CSF2RB,CXCL12,CYLD,DOCK8,FCER1G,FCGR1A,FCGR3A/FCGR3B,FOXO3,HCK,IKBKG,IL7R,INPP5D,JAK1,KEAP1,LGALS3,LYN,MCL1,MGAT5,MSR1,MYD88,NCF2,NFKB1,PCNA,PTPN6,RAC1,RASA1,RUNX1,STAT1,STAT3,SYK,TGFB1,TGM2,TLR4,TNFRSF13B,TNFRSF1B,TP53BP1,TYROBP,YWHAZ	48
Cell Death and Survival	cell viability of blood cells	2.57E-04	Decreased	-4.055	AKT1,BCL10,BCL2A1,BCL2L11,CBFB,CD44,CD47,CD74,CSF1R,CSF2RB,CXCL12,CYLD,DOCK8,FCER1G,FCGR1A,FCGR3A/FCGR3B,FOXO3,HCK,IKBKG,IL7R,INPP5D,JAK1,LGALS3,LYN,MCL1,MGAT5,MSR1,MYD88,NCF2,NFKB1,PCNA,PTPN6,RAC1,RASA1,RUNX1,STAT1,STAT3,SYK,TGFB1,TGM2,TLR4,TNFRSF13B,TNFRSF1B,TYROBP,YWHAZ	45
Cell Death and Survival	cell viability of leukocytes	8.53E-05	Decreased	-3.778	AKT1,BCL10,BCL2A1,BCL2L11,CBFB,CD44,CD47,CD74,CSF1R,CSF2RB,CXCL12,CYLD,DOCK8,FCER1G,FCGR1A,FCGR3A/FCGR3B,FOXO3,HCK,IKBKG,IL7R,INPP5D,JAK1,LGALS3,LYN,MCL1,MGAT5,MSR1,MYD88,NCF2,NFKB1,PCNA,PTPN6,RAC1,RASA1,STAT1,STAT3,SYK,TGFB1,TGM2,TLR4,TNFRSF13B,TNFRSF1B,TYROBP,YWHAZ	44
Cell Death and Survival	cell viability of mononuclear leukocytes	6.64E-03	Decreased	-3.051	AKT1,BCL10,BCL2L11,CBFB,CD44,CD47,CD74,CSF1R,CXCL12,CYLD,DOCK8,FCGR3A/FCGR3B,FOXO3,HCK,IKBKG,IL7R,INPP5D,LGALS3,MCL1,MYD88,NCF2,NFKB1,RAC1,STAT1,STAT3,SYK,TGFB1,TGM2,TNFRSF13B,TNFRSF1B	30
Cell Death and Survival	cell viability of phagocytes	9.66E-05	Decreased	-2.684	BCL2A1,CSF1R,CSF2RB,CXCL12,FCER1G,FCGR1A,FOXO3,INPP5D,LYN,MCL1,MSR1,MYD88,NFKB1,PCNA,PTPN6,RASA1,TGFB1,TLR4,TYROBP,YWHAZ	20
Cell Death and Survival, Cellular Compromise	cytotoxicity of leukocytes	1.38E-04	Decreased	-3.567	ARRB2,BCL10,CASP1,CD44,CD48,CYBB,DOCK2,FCGR2A,FCGR3A/FCGR3B,FN1,HCK,HLA-A,IFNGR2,ITGAM,LYN,MYD88,NFKB1,NPC1,P2RX7,RAC1,STAT1,TLR2,TYROBP,VAV1	24
Cell Death and Survival, Cellular Compromise	cytotoxicity of lymphocytes	7.90E-03	Decreased	-3.155	ARRB2,BCL10,CD44,CD48,DOCK2,FCGR2A,FCGR3A/FCGR3B,FN1,HLA-A,IFNGR2,MYD88,NPC1,P2RX7,RAC1,STAT1,TLR2,TYROBP,VAV1	18
Cell Death and Survival, Cellular Compromise	cytotoxicity of natural killer cells	1.43E-03	Decreased	-2.986	ARRB2,BCL10,CD44,CD48,DOCK2,FCGR2A,FCGR3A/FCGR3B,FN1,MYD88,NPC1,RAC1,STAT1,TYROBP,VAV1	14
Cell Death and Survival, Hematological System Development and Function	cell viability of B lymphocytes	1.12E-02	Decreased	-2.195	AKT1,BCL10,BCL2L11,CD44,CD47,CD74,CXCL12,FCGR3A/FCGR3B,HCK,IKBKG,INPP5D,LGALS3,MCL1,NFKB1,SYK,TGFB1,TNFRSF13B	17
Cell Death and Survival, Hematological System Development and Function	cell viability of lymphocytes	8.22E-03	Decreased	-2.906	AKT1,BCL10,BCL2L11,CBFB,CD44,CD47,CD74,CXCL12,CYLD,DOCK8,FCGR3A/FCGR3B,FOXO3,HCK,IKBKG,IL7R,INPP5D,LGALS3,MCL1,MYD88,NCF2,NFKB1,RAC1,STAT1,STAT3,SYK,TGFB1,TGM2,TNFRSF13B,TNFRSF1B	29
Cell Death and Survival, Hematological System Development and Function	cell viability of mast cells	3.02E-02	Decreased	-2.449	BCL2A1,FCER1G,FCGR1A,INPP5D,LYN,YWHAZ	6
Cell Death and Survival, Hematological System Development and Function	cell viability of myeloid cells	7.84E-05	Decreased	-2.254	BCL2A1,BCL2L11,CSF1R,CSF2RB,FCER1G,FCGR1A,FOXO3,INPP5D,LYN,MCL1,MGAT5,MSR1,MYD88,PCNA,RASA1,TGFB1,TLR4,TYROBP,YWHAZ	19
Cell Morphology	polarization of leukocytes	3.40E-02	Decreased	-2.921	AKT1,Cdc42,CTSS,CXCL12,GLRX,ITGB2,MYD88,RAC1,RASSF5,STAT3,TLR4,VAV1,WAS,WIPF1	14
Cell Morphology	polarization of lymphocytes	3.15E-02	Decreased	-2.593	AKT1,Cdc42,CXCL12,ITGB2,MYD88,RASSF5,TLR4,VAV1,WAS,WIPF1	10
Cell-mediated Immune Response, Cellular Development, Cellular Function and Maintenance, Hematological System Development and Function, Hematopoiesis, Lymphoid Tissue Structure and Development	T cell development	1.88E-02	Decreased	-2.696	ADAM10,ADAM17,AKT1,APAF1,BCL2A1,BCL2L11,BRCA1,C5AR1,CASP1,CBFB,CD74,CDK6,CSK,CXCL12,CYLD,DOCK2,EED,EFNB1,FCER1G,FCGR2A,FCGR2B,FOXO3,HDAC1,HLA-DQA1,IFNAR2,IFNGR2,IL13RA2,IL7R,IRF5,IRF8,ITGA4,ITGB2,LAT2,LCP2,MAFB,MAP2K1,MCL1,MSR1,MYD88,NCKAP1L,NCOR1,NDFIP1,NFKBID,NR2F6,PREX1,PRKD1,PTPN6,RAC1,RUNX1,SEMA4A,SPI1,STAP2,STAT1,STAT3,SYK,TGFB1,TGFBR2,TK1,TLR2,TNFRSF1B,TYROBP,UBE2N,VAV1,VAV3,WAS,WWP1	66
Cell-mediated Immune Response, Cellular Function and Maintenance, Hematological System Development and Function	T cell homeostasis	1.37E-02	Decreased	-2.651	ADAM10,ADAM17,AKT1,APAF1,BCL2A1,BCL2L11,BRCA1,C5AR1,CASP1,CBFB,CD74,CDK6,CORO1A,CSK,CXCL12,CYLD,DOCK2,EED,EFNB1,FCER1G,FCGR2A,FCGR2B,FOXO3,HDAC1,HLA-DQA1,IFNAR2,IFNGR2,IL13RA2,IL7R,IRF5,IRF8,ITGA4,ITGB2,LAT2,LCP2,MAFB,MAP2K1,MCL1,MSR1,MYD88,NCKAP1L,NCOR1,NDFIP1,NFKBID,NR2F6,P2RX7,PREX1,PRKD1,PTPN6,RAC1,RUNX1,SEMA4A,SEPT9,SPI1,STAP2,STAT1,STAT3,SYK,TGFB1,TGFBR2,TK1,TLR2,TNFRSF1B,TYROBP,UBE2N,VAV1,…	69
Cell-mediated Immune Response, Cellular Movement, Hematological System Development and Function, Immune Cell Trafficking	cell movement of T lymphocytes	8.55E-04	Decreased	-2.567	CCR2,CCR5,CD44,CD47,COL1A1,CTSS,CXCL12,CXCL16,Cxcl9,CYSLTR1,DOCK8,FN1,GNAI2,IL17RA,ITGA4,JAK1,MYD88,RAC1,RGS1,RUNX1,S100A4,STAT3,TGFB1,THBS2,TIMP2,TLR4,VAV1	27
Cell-mediated Immune Response, Cellular Movement, Hematological System Development and Function, Immune Cell Trafficking	homing of T lymphocytes	1.94E-03	Decreased	-2.264	CCR2,CCR5,CXCL12,CXCL16,Cxcl9,CYSLTR1,FN1,GNAI2,ITGA4,JAK1,RGS1,RUNX1,S100A4,STAT3,TGFB1,THBS2,TLR4	17
Cell-mediated Immune Response, Cellular Movement, Hematological System Development and Function, Immune Cell Trafficking	T cell migration	1.33E-03	Decreased	-3.271	ACTB,ARRB2,CCR2,CCR5,CD44,CD47,COL1A1,CTSS,CXCL12,CXCL16,Cxcl9,CYSLTR1,DOCK2,DOCK8,FN1,GNAI2,IL17RA,ITGA4,JAK1,MYD88,RAC1,RGS1,RUNX1,S100A4,STAT3,TGFB1,THBS2,TIMP2,TLR4,VAV1,WAS	31
Cell-mediated Immune Response, Cellular Movement, Hematological System Development and Function, Immune Cell Trafficking	transmigration of T lymphocytes	8.31E-03	Decreased	-2.177	CD44,CD47,COL1A1,CTSS,CXCL12,RAC1,VAV1	7
Cell-To-Cell Signaling and Interaction	binding of blood cells	4.12E-04	Decreased	-3.305	ARAP3,AXL,C3,CCR5,CD44,CD48,CLEC10A,Cmah,CXCL12,FCGR2B,FCGR3A/FCGR3B,FERMT3,HCK,IRF8,ITGA4,ITGAM,ITGB2,LCP2,LRP1,LYN,MSR1,PTPN6,RAC1,STK4,TGFB1,TLR4	26
Cell-To-Cell Signaling and Interaction	response of antigen presenting cells	5.32E-05	Decreased	-2.646	APP,CD14,CD44,CD47,CLEC7A,CTSS,CXCL12,FCGR2B,HCK,INPP5D,IRF8,ITGAM,ITGB2,LY96,LYN,MYD88,P2RX7,PARK7,STAT3,TGM2,TLR2,TLR4,UCP2	23
Cell-To-Cell Signaling and Interaction, Cellular Compromise, Cellular Function and Maintenance, Inflammatory Response	respiratory burst of macrophages	1.37E-02	Decreased	-2.000	APP,HCK,IRF8,LYN	4
Cell-To-Cell Signaling and Interaction, Cellular Function and Maintenance, Hematological System Development and Function, Inflammatory Response	phagocytosis of myeloid cells	7.37E-05	Decreased	-2.304	APP,CD44,CD47,CSF2RB,FCGR2A,IRF8,ITGB2,P2RX7,SYK,UCP2,WAS	11
Cell-To-Cell Signaling and Interaction, Cellular Function and Maintenance, Hematological System Development and Function, Inflammatory Response	phagocytosis of red blood cells	1.37E-03	Decreased	-2.000	CD44,HCK,ITGB2,LYN	4
Cell-To-Cell Signaling and Interaction, Cellular Function and Maintenance, Inflammatory Response	phagocytosis of blood cells	2.27E-05	Decreased	-2.835	APP,CD44,CD47,CSF2RB,FCGR2A,HCK,IRF8,ITGB2,LYN,MSR1,P2RX7,SYK,UCP2,WAS	14
Cell-To-Cell Signaling and Interaction, Cellular Function and Maintenance, Inflammatory Response	phagocytosis of cells	6.19E-06	Decreased	-2.995	APP,C3,CD44,CD47,CSF2RB,FCGR2A,HCK,IRF8,ITGB2,LYN,MSR1,P2RX7,SYK,UCP2,WAS	15
Cell-To-Cell Signaling and Interaction, Cellular Function and Maintenance, Inflammatory Response	phagocytosis of leukocytes	1.49E-04	Decreased	-2.491	APP,CD44,CD47,CSF2RB,FCGR2A,IRF8,ITGB2,MSR1,P2RX7,SYK,UCP2,WAS	12
Cell-To-Cell Signaling and Interaction, Cellular Movement, Hematological System Development and Function, Immune Cell Trafficking	recruitment of antigen presenting cells	2.74E-03	Decreased	-2.533	APP,C3AR1,C5AR1,CCR2,CCR5,CD44,CD74,Cdc42,CSF1R,CXCL12,IRF5,ITGB2,LYN,MYD88,S100A4,THBS2,TLR2,TLR4,UCP2	19
Cell-To-Cell Signaling and Interaction, Cellular Movement, Hematological System Development and Function, Immune Cell Trafficking	recruitment of granulocytes	2.20E-02	Decreased	-3.093	ADAM17,ARRB2,C3,C3AR1,C5AR1,CAMK1,CASP1,CAT,CCR2,CD14,CD47,Cd99,FCGR2B,FCGR3A/FCGR3B,GLRX,HDAC1,ITGAM,LYZ,MAP2K3,MGAT5,MYD88,PREX1,PYCARD,RAC1,TLR2,TLR4,VAV3	27
Cell-To-Cell Signaling and Interaction, Cellular Movement, Hematological System Development and Function, Immune Cell Trafficking	recruitment of leukocytes	1.12E-04	Decreased	-4.428	ADAM17,APP,ARRB2,C3,C3AR1,C4A/C4B,C5AR1,CAMK1,CASP1,CAT,Ccl6,CCR2,CCR5,CD14,CD44,CD47,CD74,Cd99,Cdc42,CLEC7A,CSF1R,CXCL12,CXCL16,Cxcl9,FCGR2B,FCGR3A/FCGR3B,FN1,GLRX,HDAC1,IRF5,ITGA4,ITGAM,ITGB2,LYN,LYZ,MAP2K3,MGAT5,MYD88,PREX1,PYCARD,RAC1,S100A4,SDC1,SYK,TGFB1,TGFBR2,THBS2,TLR2,TLR4,TNFRSF1B,UCP2,VAV3	52
Cell-To-Cell Signaling and Interaction, Cellular Movement, Hematological System Development and Function, Immune Cell Trafficking	recruitment of myeloid cells	4.22E-03	Decreased	-3.379	ADAM17,APP,ARRB2,C3,C3AR1,C5AR1,CAMK1,CASP1,CAT,CCR2,CD14,CD47,Cd99,Cdc42,CSF1R,FCGR2B,FCGR3A/FCGR3B,GLRX,HDAC1,ITGAM,LYN,LYZ,MAP2K3,MGAT5,MYD88,PREX1,PYCARD,RAC1,TLR2,TLR4,VAV3	31
Cell-To-Cell Signaling and Interaction, Cellular Movement, Hematological System Development and Function, Immune Cell Trafficking, Inflammatory Response	recruitment of macrophages	3.27E-03	Decreased	-2.438	APP,C3AR1,C5AR1,CCR2,CCR5,CD44,CD74,CSF1R,CXCL12,ITGB2,MYD88,S100A4,THBS2,TLR2,TLR4,UCP2	16
Cell-To-Cell Signaling and Interaction, Cellular Movement, Hematological System Development and Function, Immune Cell Trafficking, Inflammatory Response	recruitment of neutrophils	1.12E-02	Decreased	-2.703	ADAM17,ARRB2,C3AR1,C5AR1,CAMK1,CASP1,CAT,CCR2,CD14,CD47,Cd99,FCGR2B,FCGR3A/FCGR3B,GLRX,ITGAM,LYZ,MAP2K3,MGAT5,MYD88,PREX1,PYCARD,RAC1,TLR2,TLR4,VAV3	25
Cell-To-Cell Signaling and Interaction, Cellular Movement, Hematological System Development and Function, Immune Cell Trafficking, Inflammatory Response	recruitment of phagocytes	2.39E-04	Decreased	-3.723	ADAM17,APP,ARRB2,C3AR1,C5AR1,CAMK1,CASP1,CAT,CCR2,CCR5,CD14,CD44,CD47,CD74,Cd99,CSF1R,CXCL12,FCGR2B,FCGR3A/FCGR3B,GLRX,IRF5,ITGAM,ITGB2,LYZ,MAP2K3,MGAT5,MYD88,PREX1,PYCARD,RAC1,S100A4,TGFB1,TGFBR2,THBS2,TLR2,TLR4,TNFRSF1B,UCP2,VAV3	39
Cell-To-Cell Signaling and Interaction, Hematological System Development and Function	activation of blood cells	2.01E-07	Decreased	-3.047	ABHD12,ADAM10,ADRBK1,AKT1,APP,ARRB2,ATG5,AXL,BCL10,BCL2L11,C1QA,C3,C3AR1,C4A/C4B,C5AR1,CASP1,CCR2,CCR5,CD14,CD300A,CD300LB,CD300LD,CD44,CD47,CD48,CD74,CD84,CERK,CLEC4C,CLEC7A,CORO1A,CSF1R,CSK,CXCL12,CYBB,DOCK2,F7,FCER1G,FCGR1A,FCGR2A,FCGR2B,FCGR3A/FCGR3B,FN1,FOXO3,GMNN,GRN,HCK,HLA-A,HLA-DMB,HLA-DQA1,HLA-DQB1,IGHM,INPP5D,IRF5,IRF8,ITGAM,ITGB2,LAIR1,LAT2,LCP2,LGALS3,LILRB3,LRP1,LYN,MAP2K1,MAP2K3,MG…	105
Cell-To-Cell Signaling and Interaction, Hematological System Development and Function	binding of leukocytes	5.19E-04	Decreased	-3.183	ARAP3,AXL,C3,CCR5,CD44,CD48,CLEC10A,Cmah,CXCL12,FCGR2B,FCGR3A/FCGR3B,FERMT3,HCK,ITGA4,ITGAM,ITGB2,LCP2,LRP1,LYN,MSR1,PTPN6,RAC1,STK4,TGFB1,TLR4	25
Cell-To-Cell Signaling and Interaction, Hematological System Development and Function, Hypersensitivity Response	response of eosinophils	7.05E-03	Decreased	-2.236	CSF2RB,FCGR2A,ITGAM,MYD88,TLR2	5
Cell-To-Cell Signaling and Interaction, Hematological System Development and Function, Hypersensitivity Response, Immune Cell Trafficking, Inflammatory Response	activation of mast cells	8.09E-04	Decreased	-2.138	C3,C4A/C4B,CCR2,CD300A,CD300LB,CD300LD,CERK,FCER1G,FCGR2A,ITGAM,LCP2,LILRB3,LYN,P2RX7	14
Cell-To-Cell Signaling and Interaction, Hematological System Development and Function, Immune Cell Trafficking, Inflammatory Response	activation of leukocytes	1.96E-07	Decreased	-3.267	ABHD12,ADAM10,ADRBK1,AKT1,APP,ARRB2,ATG5,AXL,BCL10,BCL2L11,C1QA,C3,C3AR1,C4A/C4B,C5AR1,CASP1,CCR2,CCR5,CD14,CD300A,CD300LB,CD300LD,CD44,CD47,CD48,CD74,CD84,CERK,CLEC4C,CLEC7A,CORO1A,CSF1R,CSK,CXCL12,CYBB,DOCK2,F7,FCER1G,FCGR1A,FCGR2A,FCGR2B,FCGR3A/FCGR3B,FN1,FOXO3,GRN,HCK,HLA-A,HLA-DMB,HLA-DQA1,HLA-DQB1,IGHM,INPP5D,IRF5,IRF8,ITGAM,ITGB2,LAIR1,LAT2,LCP2,LGALS3,LILRB3,LRP1,LYN,MAP2K1,MAP2K3,MGAT5,M…	104
Cell-To-Cell Signaling and Interaction, Hematological System Development and Function, Immune Cell Trafficking, Inflammatory Response	activation of lymphocytes	1.07E-02	Decreased	-2.064	AKT1,ATG5,BCL10,BCL2L11,C1QA,C3,C3AR1,C4A/C4B,CCR2,CD44,CD48,CD74,CLEC4C,CORO1A,CSK,CXCL12,DOCK2,FCGR2A,FCGR2B,FCGR3A/FCGR3B,FOXO3,HLA-A,IGHM,INPP5D,IRF5,IRF8,ITGB2,LAT2,LILRB3,MGAT5,MYD88,NCF1,NDFIP1,NFKB1,P2RX7,PTPN6,PYCARD,RUNX1,SAMSN1,SEMA4A,SIRPA,SLC11A1,SOCS6,STAT1,STAT3,TAB2,TGFB1,TGFBR2,TLR4,TNFRSF13B,TNFRSF1B,TYROBP,UBE2N,VAV1,WAS	55
Cell-To-Cell Signaling and Interaction, Hematological System Development and Function, Immune Cell Trafficking, Inflammatory Response	activation of mononuclear leukocytes	4.88E-03	Decreased	-2.386	AKT1,ARRB2,ATG5,BCL10,BCL2L11,C1QA,C3,C3AR1,C4A/C4B,CCR2,CD14,CD44,CD48,CD74,CLEC4C,CORO1A,CSK,CXCL12,DOCK2,F7,FCGR2A,FCGR2B,FCGR3A/FCGR3B,FOXO3,HLA-A,IGHM,INPP5D,IRF5,IRF8,ITGB2,LAT2,LILRB3,MGAT5,MYD88,NCF1,NDFIP1,NFKB1,P2RX7,PTPN6,PYCARD,RUNX1,SAMSN1,SEMA4A,SIRPA,SLC11A1,SOCS6,STAT1,STAT3,TAB2,TGFB1,TGFBR2,TLR2,TLR4,TNFRSF13B,TNFRSF1B,TYROBP,UBE2N,VAV1,WAS	59
Cell-To-Cell Signaling and Interaction, Hematological System Development and Function, Immune Cell Trafficking, Inflammatory Response	activation of myeloid cells	8.47E-07	Decreased	-3.053	ABHD12,ADAM10,ADRBK1,APP,ARRB2,C3,C4A/C4B,C5AR1,CASP1,CCR2,CD14,CD300A,CD300LB,CD300LD,CD44,CD47,CERK,CSF1R,CYBB,FCER1G,FCGR2A,FCGR2B,FN1,GRN,HCK,HLA-A,ITGAM,LCP2,LGALS3,LILRB3,LRP1,LYN,MAP2K1,MAP2K3,MSR1,MYD88,NPC1,P2RX7,PTGER3,PTPN6,S100A8,SIRPA,SLC11A1,SNCA,STAT1,STAT3,SYK,TGFB1,TGM2,TLR2,TLR4,TREM2,TYROBP,UBE2N,VAV1,VAV3	56
Cell-To-Cell Signaling and Interaction, Hematological System Development and Function, Immune Cell Trafficking, Inflammatory Response	activation of phagocytes	3.61E-06	Decreased	-2.809	ABHD12,ADAM10,ADRBK1,APP,ARRB2,AXL,C3,C4A/C4B,C5AR1,CASP1,CCR2,CD14,CD300A,CD300LB,CD300LD,CD44,CD47,CERK,CLEC7A,CSF1R,CYBB,FCER1G,FCGR2A,FN1,GRN,HCK,HLA-A,ITGAM,LCP2,LGALS3,LILRB3,LRP1,LYN,MAP2K1,MAP2K3,MSR1,MYD88,NPC1,P2RX7,PRKCI,PTGER3,PTPN6,SIRPA,SLC11A1,SNCA,STAT1,STAT3,SYK,TGFB1,TGM2,TLR2,TLR4,TREM2,TYROBP,UBE2N,VAV1,VAV3	57
Cell-To-Cell Signaling and Interaction, Hematological System Development and Function, Immune Cell Trafficking, Inflammatory Response, Tissue Development	binding of neutrophils	3.93E-05	Decreased	-2.138	ARAP3,C3,FCGR3A/FCGR3B,FERMT3,HCK,ITGA4,ITGB2,LYN,PTPN6,TLR4	10
Cell-To-Cell Signaling and Interaction, Hematological System Development and Function, Immune Cell Trafficking, Tissue Development	adhesion of granulocytes	2.42E-06	Decreased	-2.362	ADAM17,ARAP3,AXL,C3,CD300LD,CD44,FERMT3,GLRX,HCK,INPP5D,ITGAM,ITGAX,ITGB2,LCP1,LYN,MGAT5,TGFB1,TLR4,VAV1,VAV3	20
Cell-To-Cell Signaling and Interaction, Hematological System Development and Function, Immune Cell Trafficking, Tissue Development	adhesion of immune cells	2.69E-06	Decreased	-2.717	ADAM17,ARAP3,AXL,C1QA,C3,CCR5,CD200R1,CD300LD,CD44,CD74,CLEC10A,Cmah,CSK,CTSZ,CXCL12,DCSTAMP,FCGR2A,FCGR3A/FCGR3B,FERMT3,FN1,GLRX,GNAI2,HCK,INPP5D,ITGA4,ITGAM,ITGAX,ITGB2,JAK1,L1CAM,LCP1,LILRB3,LRP1,LYN,MGAT5,MSR1,MYD88,PAK2,PLXNC1,PTPN6,RAC1,RASSF5,SERPING1,SIRPA,STAP2,STAT1,TGFB1,THBS2,TLR2,TLR4,VAV1,VAV3	52
Cell-To-Cell Signaling and Interaction, Hematological System Development and Function, Immune Cell Trafficking, Tissue Development	adhesion of myeloid cells	3.97E-07	Decreased	-2.683	ADAM17,ARAP3,AXL,C3,CD300LD,CD44,CXCL12,FERMT3,GLRX,HCK,INPP5D,ITGA4,ITGAM,ITGAX,ITGB2,LCP1,LYN,MGAT5,TGFB1,TLR4,VAV1,VAV3	22
Cell-To-Cell Signaling and Interaction, Hematological System Development and Function, Immune Cell Trafficking, Tissue Development	binding of granulocytes	1.06E-04	Decreased	-2.351	ARAP3,C3,FCGR3A/FCGR3B,FERMT3,HCK,ITGA4,ITGAM,ITGB2,LYN,PTPN6,TLR4	11
Cell-To-Cell Signaling and Interaction, Inflammatory Response	immune response of leukocytes	4.34E-08	Decreased	-2.230	APP,AXL,BCL2L11,C3AR1,C5AR1,CASP1,CD14,CD44,CD47,CSF2RB,CTSS,DOCK8,FCER1G,FCGR2A,FCGR2B,FN1,FSTL1,HCK,HLA-DQB1,IGHM,IL7R,INPP5D,IRF8,ITGA4,ITGAM,ITGAX,ITGB2,LCP2,LILRB3,LY96,LYN,MSR1,MYD88,P2RX7,PFDN6,PLCG1,PYCARD,STAT3,SYK,TGFB1,TGFBR2,TGM2,TLR2,TNFRSF1B,TYROBP,UCP2,VAV1,WAS	48
Cell-To-Cell Signaling and Interaction, Inflammatory Response	response of phagocytes	2.59E-07	Decreased	-2.434	APP,C5AR1,CCR2,CCR5,CD14,CD44,CD47,CLEC7A,CSF2RB,CXCL12,FCER1G,FCGR1A,FN1,HCK,INPP5D,IRF8,ITGA4,ITGAM,ITGAX,ITGB2,LILRB3,LY96,LYN,MYD88,P2RX7,STAT3,SYK,TGM2,TLR2,TLR4,TYROBP,UCP2,WAS	33
Cellular Development, Cellular Growth and Proliferation	proliferation of blood cells	2.57E-02	Decreased	-2.875	AKT1,BCL10,BCL2A1,BRCA1,C3,C5AR1,CAT,CBFB,CCR2,CD14,CD151,CD300C,CD44,CD47,CD48,CD74,CLEC10A,CORO1A,CSF1R,CSF2RB,CXCL12,CXCL16,CYLD,CYSLTR1,CYTIP,DOCK2,EED,EFNB1,ELAVL1,FCGR2B,FCGR3A/FCGR3B,FOXO3,HCK,HPGDS,IFNAR2,IGHM,IL7R,INPP5D,IRF8,ITGAM,ITGB2,JAK1,KLF3,LCP1,LCP2,LGALS3,LOX,LY86,LY96,LYN,MAFB,MGAT5,MYD88,NCKAP1L,NDFIP1,NFKB1,NFKBID,NPC1,NPM1,P2RX7,PCYT1A,PPP2R2D,PRKACA,PRKD1,PTPN6,PYCARD,RBL2,…	93
Cellular Development, Cellular Growth and Proliferation, Hematological System Development and Function	proliferation of immune cells	8.57E-03	Decreased	-2.789	AKT1,BCL10,BCL2A1,BRCA1,C3,C5AR1,CAT,CBFB,CCR2,CD14,CD151,CD300C,CD44,CD47,CD48,CD74,CLEC10A,CORO1A,CSF1R,CSF2RB,CXCL12,CXCL16,CYLD,CYSLTR1,CYTIP,DOCK2,EED,EFNB1,ELAVL1,FCGR2B,FCGR3A/FCGR3B,FOXO3,HCK,HPGDS,IFNAR2,IGHM,IL7R,INPP5D,IRF8,ITGAM,ITGB2,JAK1,KLF3,LCP1,LCP2,LGALS3,LY86,LY96,LYN,MAFB,MGAT5,MYD88,NCKAP1L,NDFIP1,NFKB1,NFKBID,NPC1,NPM1,P2RX7,PCYT1A,PPP2R2D,PRKACA,PRKD1,PTPN6,PYCARD,RBL2,RUNX…	91
Cellular Development, Cellular Growth and Proliferation, Hematological System Development and Function	proliferation of lymphocytes	9.48E-03	Decreased	-2.142	AKT1,BCL10,BCL2A1,BRCA1,C3,C5AR1,CBFB,CCR2,CD14,CD151,CD300C,CD44,CD47,CD48,CD74,CLEC10A,CORO1A,CSF2RB,CXCL12,CYLD,CYTIP,DOCK2,EED,EFNB1,ELAVL1,FCGR2B,FCGR3A/FCGR3B,FOXO3,HCK,HPGDS,IFNAR2,IGHM,IL7R,INPP5D,IRF8,ITGAM,ITGB2,KLF3,LCP1,LCP2,LY86,LY96,LYN,MGAT5,MYD88,NCKAP1L,NDFIP1,NFKB1,NFKBID,NPC1,NPM1,P2RX7,PCYT1A,PPP2R2D,PRKACA,PRKD1,PTPN6,PYCARD,RBL2,RUNX1,SAMSN1,SLC39A10,SPI1,Srgn,STAP2,STAT1,ST…	83
Cellular Development, Cellular Growth and Proliferation, Hematological System Development and Function	proliferation of mononuclear leukocytes	9.59E-03	Decreased	-2.262	AKT1,BCL10,BCL2A1,BRCA1,C3,C5AR1,CBFB,CCR2,CD14,CD151,CD300C,CD44,CD47,CD48,CD74,CLEC10A,CORO1A,CSF1R,CSF2RB,CXCL12,CYLD,CYTIP,DOCK2,EED,EFNB1,ELAVL1,FCGR2B,FCGR3A/FCGR3B,FOXO3,HCK,HPGDS,IFNAR2,IGHM,IL7R,INPP5D,IRF8,ITGAM,ITGB2,KLF3,LCP1,LCP2,LY86,LY96,LYN,MGAT5,MYD88,NCKAP1L,NDFIP1,NFKB1,NFKBID,NPC1,NPM1,P2RX7,PCYT1A,PPP2R2D,PRKACA,PRKD1,PTPN6,PYCARD,RBL2,RUNX1,SAMSN1,SLC39A10,SPI1,Srgn,STAP2,ST…	84
Cellular Development, Hematological System Development and Function, Hematopoiesis	development of blood cells	3.11E-03	Decreased	-3.362	ADAM10,ADAM17,AKT1,APAF1,AXL,BCL2A1,BCL2L11,BRCA1,C5AR1,CASP1,CBFB,CD74,CD9,CDK6,CSF1R,CSK,CXCL12,CYLD,DOCK2,EED,EFNB1,FCER1G,FCGR2A,FCGR2B,FN1,FOXO3,HDAC1,HLA-DQA1,IFNAR2,IFNGR2,IGHM,IKBKG,IL13RA2,IL17RA,IL7R,INPP5D,IRF5,IRF8,ITGA4,ITGB2,JAK1,KIAA0101,KLF3,LAT2,LCP2,LYN,MAFB,MAP2K1,MCL1,MMP14,MSR1,MYD88,NCKAP1L,NCOR1,NDFIP1,NFKB1,NFKBID,NR2F6,PLCG1,PREX1,PRKD1,PTPN6,RAC1,RUNX1,SEMA4A,SMO,SPI1,ST…	84
Cellular Development, Hematological System Development and Function, Hematopoiesis, Lymphoid Tissue Structure and Development	development of leukocytes	1.81E-03	Decreased	-3.171	ADAM10,ADAM17,AKT1,APAF1,AXL,BCL2A1,BCL2L11,BRCA1,C5AR1,CASP1,CBFB,CD74,CD9,CDK6,CSF1R,CSK,CXCL12,CYLD,DOCK2,EED,EFNB1,FCER1G,FCGR2A,FCGR2B,FN1,FOXO3,HDAC1,HLA-DQA1,IFNAR2,IFNGR2,IGHM,IKBKG,IL13RA2,IL17RA,IL7R,INPP5D,IRF5,IRF8,ITGA4,ITGB2,JAK1,KLF3,LAT2,LCP2,LYN,MAFB,MAP2K1,MCL1,MMP14,MSR1,MYD88,NCKAP1L,NCOR1,NDFIP1,NFKB1,NFKBID,NR2F6,PLCG1,PREX1,PRKD1,PTPN6,RAC1,RUNX1,SEMA4A,SMO,SPI1,STAP2,STAT1…	83
Cellular Development, Hematological System Development and Function, Hematopoiesis, Lymphoid Tissue Structure and Development	development of lymphocytes	2.63E-03	Decreased	-2.938	ADAM10,ADAM17,AKT1,APAF1,AXL,BCL2A1,BCL2L11,BRCA1,C5AR1,CASP1,CBFB,CD74,CDK6,CSK,CXCL12,CYLD,DOCK2,EED,EFNB1,FCER1G,FCGR2A,FCGR2B,FOXO3,HDAC1,HLA-DQA1,IFNAR2,IFNGR2,IGHM,IKBKG,IL13RA2,IL17RA,IL7R,INPP5D,IRF5,IRF8,ITGA4,ITGB2,JAK1,KLF3,LAT2,LCP2,LYN,MAFB,MAP2K1,MCL1,MMP14,MSR1,MYD88,NCKAP1L,NCOR1,NDFIP1,NFKB1,NFKBID,NR2F6,PLCG1,PREX1,PRKD1,PTPN6,RAC1,RUNX1,SEMA4A,SPI1,STAP2,STAT1,STAT3,SYK,TAB2,TG…	79
Cellular Function and Maintenance	cellular homeostasis	2.97E-03	Decreased	-2.458	ADAM10,ADAM17,AKT1,APAF1,APP,ATP2B4,AXL,BCL2A1,BCL2L11,BRCA1,C5AR1,CAMK1,CASP1,CBFB,CD74,CDK6,CLEC7A,CORO1A,CSF2RB,CSK,CXCL12,CYCS,CYLD,CYSLTR1,DOCK2,EED,EFNB1,FCER1G,FCGR2A,FCGR2B,FOXO3,HCK,HDAC1,HLA-DQA1,IFNAR2,IFNGR2,IGHM,IKBKG,IL13RA2,IL7R,INPP5D,IRF5,IRF8,ITGA4,ITGB2,LAT2,LCP2,LILRB3,LYN,MAFB,MAP2K1,MCL1,MSR1,MYD88,NCKAP1L,NCOR1,NDFIP1,NFKBID,NR2F6,P2RX7,PLCG1,PREX1,PRKD1,PTPN6,RAC1,RUNX1,SE…	86
Cellular Function and Maintenance	endocytosis	3.51E-04	Decreased	-2.646	CD44,FCGR2A,HCK,ITGB2,LYN,M6PR,SIRPA	7
Cellular Function and Maintenance	engulfment of antigen presenting cells	5.30E-04	Decreased	-2.132	APP,CD44,CD47,FCGR2A,ITGB2,M6PR,MSR1,P2RX7,SIRPA,UCP2	10
Cellular Function and Maintenance	engulfment of blood cells	8.95E-06	Decreased	-3.168	APP,CD44,CD47,CSF2RB,FCGR2A,HCK,IRF8,ITGB2,LYN,M6PR,MSR1,P2RX7,SIRPA,SYK,UCP2,WAS	16
Cellular Function and Maintenance	engulfment of cells	1.81E-07	Decreased	-3.585	APP,C3,CD44,CD47,CSF2RB,FCGR2A,HCK,IRF8,ITGB2,LYN,M6PR,MFGE8,MSR1,P2RX7,SIRPA,SYK,TGM2,UCP2,WAS	19
Cellular Function and Maintenance	engulfment of phagocytes	5.84E-05	Decreased	-2.667	APP,CD44,CD47,CSF2RB,FCGR2A,ITGB2,M6PR,MSR1,P2RX7,SIRPA,SYK,UCP2,WAS	13
Cellular Function and Maintenance	homeostasis of leukocytes	5.46E-03	Decreased	-3.024	ADAM10,ADAM17,AKT1,APAF1,AXL,BCL2A1,BCL2L11,BRCA1,C5AR1,CASP1,CBFB,CD74,CDK6,CORO1A,CSF2RB,CSK,CXCL12,CYCS,CYLD,DOCK2,EED,EFNB1,FCER1G,FCGR2A,FCGR2B,FOXO3,HDAC1,HLA-DQA1,IFNAR2,IFNGR2,IKBKG,IL13RA2,IL7R,INPP5D,IRF5,IRF8,ITGA4,ITGB2,LAT2,LCP2,LILRB3,LYN,MAFB,MAP2K1,MCL1,MSR1,MYD88,NCKAP1L,NCOR1,NDFIP1,NFKBID,NR2F6,P2RX7,PREX1,PRKD1,PTPN6,RAC1,RUNX1,SEMA4A,SEPT9,SPI1,STAP2,STAT1,STAT3,SYK,TGFB1,TGF…	77
Cellular Function and Maintenance	Lymphocyte homeostasis	4.89E-03	Decreased	-2.747	ADAM10,ADAM17,AKT1,APAF1,AXL,BCL2A1,BCL2L11,BRCA1,C5AR1,CASP1,CBFB,CD74,CDK6,CORO1A,CSK,CXCL12,CYCS,CYLD,DOCK2,EED,EFNB1,FCER1G,FCGR2A,FCGR2B,FOXO3,HDAC1,HLA-DQA1,IFNAR2,IFNGR2,IKBKG,IL13RA2,IL7R,INPP5D,IRF5,IRF8,ITGA4,ITGB2,LAT2,LCP2,LILRB3,LYN,MAFB,MAP2K1,MCL1,MSR1,MYD88,NCKAP1L,NCOR1,NDFIP1,NFKBID,NR2F6,P2RX7,PREX1,PRKD1,PTPN6,RAC1,RUNX1,SEMA4A,SEPT9,SPI1,STAP2,STAT1,STAT3,SYK,TGFB1,TGFBR2,TK1…	76
Cellular Function and Maintenance	uptake of cells	2.63E-05	Decreased	-2.400	C3,CCR5,ITGAM,MSR1,SPI1,TLR2	6
Cellular Function and Maintenance, Cellular Movement, Hematological System Development and Function, Immune Cell Trafficking, Inflammatory Response	localization of phagocytes	8.97E-03	Decreased	-2.000	C3,CD44,ITGAM,TLR2	4
Cellular Function and Maintenance, Hematological System Development and Function	engulfment of myeloid cells	2.45E-06	Decreased	-2.848	APP,CD44,CD47,CSF2RB,FCGR2A,IRF8,ITGB2,M6PR,MSR1,P2RX7,SIRPA,SYK,UCP2,WAS	14
Cellular Function and Maintenance, Inflammatory Response	phagocytosis	1.36E-06	Decreased	-2.688	APP,C3,CD44,CD47,CSF2RB,FCGR2A,HCK,INPP5D,IRF8,ITGB2,LYN,MSR1,MYD88,P2RX7,RAB7A,SYK,UCP2,WAS	18
Cellular Growth and Proliferation	proliferation of cells	7.15E-03	Decreased	-2.432	AKT1,BCL10,BCL2A1,BGN,BRCA1,C3,C5AR1,CAT,CBFB,CCR2,CD14,CD151,CD300C,CD44,CD47,CD48,CD74,CLEC10A,CORO1A,CSF1R,CSF2RB,CXCL12,CXCL16,CYLD,CYSLTR1,CYTIP,DOCK2,EED,EFNB1,ELAVL1,FCGR2B,FCGR3A/FCGR3B,FGF10,FOXO3,HCK,HPGDS,IFNAR2,IGHM,IL7R,INPP5D,IRF8,ITGAM,ITGB2,JAK1,KLF3,LCP1,LCP2,LGALS3,LOX,LY86,LY96,LYN,LYZ,MAFB,MGAT5,MYD88,Naip1 (includes others),NCKAP1L,NDFIP1,NFKB1,NFKBID,NPC1,NPM1,P2RX7,PCYT1A,P…	99
Cellular Movement, Hematological System Development and Function, Immune Cell Trafficking	cell movement of antigen presenting cells	9.54E-04	Decreased	-3.770	ALCAM,APP,BAG4,C3,C3AR1,C5AR1,Ccl9,CCR2,CCR5,CD44,CD74,Cdc42,CSF1R,CXCL12,CYBB,DOCK8,EPS8,HCLS1,IL17RA,LRP1,MYD88,NINJ1,P2RY6,PLXNC1,PRCP,PTPN6,PTPRJ,RAC1,S100A4,SDC1,SEMA4A,SIRPA,TGFB1,TLR2,TLR4,TREM2,TYROBP,VCAN,WAS	39
Cellular Movement, Hematological System Development and Function, Immune Cell Trafficking	cell movement of granulocytes	2.54E-06	Decreased	-3.646	ADAM17,APP,ARAP3,C3,C3AR1,C5AR1,CAMK1D,CBFB,CD44,CD47,CD74,CSK,CXCL12,Cxcl9,CYBB,DDR2,FCER1G,FCGR2A,GNAI2,GRN,HCK,IL17RA,INPP5D,ITGA4,ITGAM,ITGB2,LILRB3,LYN,MGAT5,MYD88,NCKAP1L,PIK3R5,PREX1,PTPN6,RAC1,S100A8,SPI1,STAT3,TGFB1,TLR4,VAV1,VAV3,WAS	43
Cellular Movement, Hematological System Development and Function, Immune Cell Trafficking	cell movement of leukocytes	3.27E-07	Decreased	-4.882	ACTB,ADAM17,ADAM8,AKT1,ALCAM,APP,ARAP3,ARRB2,BAG4,C3,C3AR1,C5AR1,CAMK1D,CBFB,Ccl6,Ccl9,CCR2,CCR5,CD14,CD44,CD47,CD74,CD9,Cdc42,COL1A1,CORO1A,CSF1R,CSK,CTSS,CXCL12,CXCL16,Cxcl9,CYBB,CYSLTR1,CYTIP,DDR2,DOCK2,DOCK8,EFNB1,EPS8,FCER1G,FCGR2A,FERMT3,FN1,GNA12,GNA13,GNAI2,GRN,HCK,HCLS1,IL17RA,INPP5D,ITGA4,ITGAM,ITGB2,JAK1,LCP1,LCP2,LILRB3,LRP1,LYN,MGAT5,MYD88,NCKAP1L,NINJ1,P2RY6,PIK3R5,PLXNC1,PRCP,PREX1…	99
Cellular Movement, Hematological System Development and Function, Immune Cell Trafficking	cell movement of lymphocytes	2.18E-03	Decreased	-3.072	ACTB,ADAM8,AKT1,ARRB2,CBFB,Ccl6,CCR2,CCR5,CD44,CD47,COL1A1,CTSS,CXCL12,CXCL16,Cxcl9,CYSLTR1,CYTIP,DOCK2,DOCK8,FN1,GNA12,GNA13,GNAI2,IL17RA,ITGA4,ITGB2,JAK1,LCP1,MYD88,PTPRA,PYCARD,RAC1,RASSF5,RGS1,RUNX1,S100A4,STAP2,STAT3,TGFB1,THBS2,TIMP2,TLR2,TLR4,TNFRSF1B,VAV1,WAS	46
Cellular Movement, Hematological System Development and Function, Immune Cell Trafficking	cell movement of mononuclear leukocytes	6.62E-03	Decreased	-3.444	ACTB,ADAM8,AKT1,APP,ARRB2,CBFB,Ccl6,CCR2,CCR5,CD44,CD47,COL1A1,CTSS,CXCL12,CXCL16,Cxcl9,CYSLTR1,CYTIP,DOCK2,DOCK8,EFNB1,FN1,GNA12,GNA13,GNAI2,IL17RA,ITGA4,ITGB2,JAK1,LCP1,MYD88,NINJ1,PTPRA,PYCARD,RAC1,RASSF5,RGS1,RUNX1,S100A4,STAP2,STAT3,TGFB1,THBS2,TIMP2,TLR2,TLR4,TNFRSF1B,VAV1,WAS	49
Cellular Movement, Hematological System Development and Function, Immune Cell Trafficking	cell movement of myeloid cells	2.11E-06	Decreased	-4.515	ADAM17,APP,ARAP3,BAG4,C3,C3AR1,C5AR1,CAMK1D,CBFB,CCR2,CCR5,CD44,CD47,CD74,CD9,COL1A1,CSF1R,CSK,CTSS,CXCL12,Cxcl9,CYBB,DDR2,EFNB1,FCER1G,FCGR2A,GNAI2,GRN,HCK,IL17RA,INPP5D,ITGA4,ITGAM,ITGB2,LILRB3,LRP1,LYN,MGAT5,MYD88,NCKAP1L,NINJ1,P2RY6,PIK3R5,PRCP,PREX1,PTPN6,PTPRJ,RAC1,S100A4,S100A8,SDC1,SEMA4A,SPI1,STAT3,TGFB1,TLR2,TLR4,TREM2,TYROBP,VAV1,VAV3,VCAN,WAS	63
Cellular Movement, Hematological System Development and Function, Immune Cell Trafficking	homing of granulocytes	1.43E-06	Decreased	-2.011	APP,ARAP3,C3,C3AR1,C5AR1,CAMK1D,CD74,Cxcl9,FCER1G,FCGR2A,GRN,HCK,INPP5D,ITGA4,ITGAM,ITGB2,LILRB3,LYN,NCKAP1L,PREX1,PTPN6,RAC1,S100A8,SPI1,TGFB1,TLR4,VAV1,VAV3,WAS	29
Cellular Movement, Hematological System Development and Function, Immune Cell Trafficking	homing of leukocytes	4.23E-07	Decreased	-4.225	ADAM8,APP,ARAP3,C3,C3AR1,C5AR1,CAMK1D,CCR2,CCR5,CD44,CD74,CD9,CORO1A,CSF1R,CXCL12,CXCL16,Cxcl9,CYBB,CYSLTR1,EFNB1,FCER1G,FCGR2A,FN1,GNAI2,GRN,HCK,INPP5D,ITGA4,ITGAM,ITGB2,JAK1,LILRB3,LYN,MYD88,NCKAP1L,PREX1,PTPN6,PTPRJ,RAC1,RGS1,RUNX1,S100A4,S100A8,SPI1,STAT3,TGFB1,THBS2,TLR2,TLR4,VAV1,VAV3,WAS	52
Cellular Movement, Hematological System Development and Function, Immune Cell Trafficking	homing of lymphocytes	4.92E-03	Decreased	-2.600	ADAM8,CCR2,CCR5,CD44,CXCL12,CXCL16,Cxcl9,CYSLTR1,FN1,GNAI2,ITGA4,JAK1,RGS1,RUNX1,S100A4,STAT3,TGFB1,THBS2,TLR4,WAS	20
Cellular Movement, Hematological System Development and Function, Immune Cell Trafficking	homing of mononuclear leukocytes	2.11E-02	Decreased	-2.774	ADAM8,CCR2,CCR5,CD44,CXCL12,CXCL16,Cxcl9,CYSLTR1,EFNB1,FN1,GNAI2,ITGA4,JAK1,RGS1,RUNX1,S100A4,STAT3,TGFB1,THBS2,TLR4,WAS	21
Cellular Movement, Hematological System Development and Function, Immune Cell Trafficking	homing of myeloid cells	1.58E-06	Decreased	-3.365	APP,ARAP3,C3,C3AR1,C5AR1,CAMK1D,CCR2,CD74,CD9,CSF1R,CXCL12,Cxcl9,CYBB,EFNB1,FCER1G,FCGR2A,GRN,HCK,INPP5D,ITGA4,ITGAM,ITGB2,LILRB3,LYN,MYD88,NCKAP1L,PREX1,PTPN6,PTPRJ,RAC1,S100A8,SPI1,TGFB1,TLR2,TLR4,VAV1,VAV3,WAS	38
Cellular Movement, Hematological System Development and Function, Immune Cell Trafficking	Lymphocyte migration	1.73E-03	Decreased	-3.122	ACTB,AKT1,ARRB2,Ccl6,CCR2,CCR5,CD44,CD47,COL1A1,CTSS,CXCL12,CXCL16,Cxcl9,CYSLTR1,CYTIP,DOCK2,DOCK8,FN1,GNA12,GNA13,GNAI2,IL17RA,ITGA4,ITGB2,JAK1,LCP1,MYD88,PTPRA,PYCARD,RAC1,RASSF5,RGS1,RUNX1,S100A4,STAP2,STAT3,TGFB1,THBS2,TIMP2,TLR2,TLR4,TNFRSF1B,VAV1,WAS	44
Cellular Movement, Hematological System Development and Function, Immune Cell Trafficking	migration of antigen presenting cells	1.05E-03	Decreased	-2.858	ALCAM,BAG4,C3,Ccl9,CCR2,CCR5,CD44,CD74,Cdc42,CSF1R,CXCL12,CYBB,DOCK8,EPS8,HCLS1,LRP1,P2RY6,PLXNC1,PTPN6,RAC1,SDC1,SEMA4A,SIRPA,TLR2,TREM2,TYROBP,VCAN,WAS	28
Cellular Movement, Hematological System Development and Function, Immune Cell Trafficking	migration of granulocytes	3.71E-02	Decreased	-3.200	C3,CD44,CD47,CXCL12,CYBB,DDR2,GNAI2,HCK,IL17RA,ITGAM,ITGB2,MGAT5,MYD88,PIK3R5,RAC1,S100A8,TLR4	17
Cellular Movement, Hematological System Development and Function, Immune Cell Trafficking	migration of mononuclear leukocytes	2.18E-03	Decreased	-3.390	ACTB,AKT1,APP,ARRB2,Ccl6,CCR2,CCR5,CD44,CD47,COL1A1,CTSS,CXCL12,CXCL16,Cxcl9,CYSLTR1,CYTIP,DOCK2,DOCK8,FN1,GNA12,GNA13,GNAI2,IL17RA,ITGA4,ITGB2,JAK1,LCP1,MYD88,NINJ1,PTPRA,PYCARD,RAC1,RASSF5,RGS1,RUNX1,S100A4,STAP2,STAT3,TGFB1,THBS2,TIMP2,TLR2,TLR4,TNFRSF1B,VAV1,WAS	46
Cellular Movement, Hematological System Development and Function, Immune Cell Trafficking	migration of myeloid cells	3.26E-02	Decreased	-3.348	C3,CCR2,CD44,CD47,CXCL12,CYBB,DDR2,GNAI2,HCK,IL17RA,ITGAM,ITGB2,MGAT5,MYD88,P2RY6,PIK3R5,RAC1,S100A8,TLR4	19
Cellular Movement, Hematological System Development and Function, Immune Cell Trafficking	transmigration of leukocytes	9.10E-03	Decreased	-3.662	APP,CCR2,CCR5,CD44,CD47,COL1A1,CTSS,CXCL12,DOCK8,FERMT3,GNAI2,ITGA4,ITGAM,ITGB2,RAC1,VAV1	16
Cellular Movement, Hematological System Development and Function, Immune Cell Trafficking	transmigration of mononuclear leukocytes	8.71E-03	Decreased	-2.572	APP,CCR2,CD44,CD47,COL1A1,CTSS,CXCL12,RAC1,VAV1	9
Cellular Movement, Hematological System Development and Function, Immune Cell Trafficking, Inflammatory Response	cell movement of dendritic cells	1.84E-02	Decreased	-2.784	ALCAM,C3,C5AR1,Ccl9,CCR2,CCR5,CD44,CD74,Cdc42,CXCL12,DOCK8,EPS8,HCLS1,PLXNC1,PTPN6,RAC1,SIRPA,TLR4,WAS	19
Cellular Movement, Hematological System Development and Function, Immune Cell Trafficking, Inflammatory Response	cell movement of macrophages	1.00E-02	Decreased	-2.636	APP,BAG4,C3AR1,CCR5,CD44,CD74,CSF1R,CXCL12,CYBB,IL17RA,LRP1,MYD88,P2RY6,PRCP,PTPRJ,RAC1,S100A4,SDC1,SEMA4A,TGFB1,TLR2,TREM2,TYROBP,VCAN	24
Cellular Movement, Hematological System Development and Function, Immune Cell Trafficking, Inflammatory Response	cell movement of neutrophils	2.93E-07	Decreased	-2.979	ADAM17,APP,ARAP3,C3,C3AR1,C5AR1,CAMK1D,CD44,CD47,CD74,CYBB,DDR2,FCER1G,FCGR2A,GNAI2,GRN,HCK,IL17RA,INPP5D,ITGA4,ITGAM,ITGB2,LILRB3,LYN,MGAT5,MYD88,NCKAP1L,PIK3R5,PREX1,PTPN6,RAC1,S100A8,SPI1,STAT3,TGFB1,TLR4,VAV1,VAV3,WAS	39
Cellular Movement, Hematological System Development and Function, Immune Cell Trafficking, Inflammatory Response	cell movement of phagocytes	1.37E-06	Decreased	-4.820	ADAM17,ALCAM,APP,ARAP3,BAG4,C3,C3AR1,C5AR1,CAMK1D,Ccl9,CCR2,CCR5,CD44,CD47,CD74,CD9,Cdc42,COL1A1,CSF1R,CTSS,CXCL12,CYBB,DDR2,DOCK8,EFNB1,EPS8,FCER1G,FCGR2A,GNAI2,GRN,HCK,HCLS1,IL17RA,INPP5D,ITGA4,ITGAM,ITGB2,LILRB3,LRP1,LYN,MGAT5,MYD88,NCKAP1L,NINJ1,P2RY6,PIK3R5,PLXNC1,PRCP,PREX1,PTPN6,PTPRJ,RAC1,S100A4,S100A8,SDC1,SEMA4A,SIRPA,SPI1,STAT3,TGFB1,TLR2,TLR4,TREM2,TYROBP,VAV1,VAV3,VCAN,WAS	68
Cellular Movement, Hematological System Development and Function, Immune Cell Trafficking, Inflammatory Response	chemotaxis of granulocytes	3.77E-06	Decreased	-2.011	APP,ARAP3,C3,C3AR1,C5AR1,CAMK1D,CD74,Cxcl9,FCER1G,FCGR2A,GRN,HCK,INPP5D,ITGA4,ITGAM,ITGB2,LILRB3,LYN,NCKAP1L,PREX1,PTPN6,RAC1,S100A8,SPI1,TGFB1,TLR4,VAV1,VAV3	28
Cellular Movement, Hematological System Development and Function, Immune Cell Trafficking, Inflammatory Response	chemotaxis of leukocytes	8.50E-07	Decreased	-3.869	ADAM8,APP,ARAP3,C3,C3AR1,C5AR1,CAMK1D,CCR2,CD74,CD9,CORO1A,CSF1R,CXCL12,CXCL16,Cxcl9,CYBB,CYSLTR1,EFNB1,FCER1G,FCGR2A,FN1,GNAI2,GRN,HCK,INPP5D,ITGA4,ITGAM,ITGB2,LILRB3,LYN,MYD88,NCKAP1L,PREX1,PTPN6,PTPRJ,RAC1,RGS1,S100A4,S100A8,SPI1,TGFB1,THBS2,TLR2,TLR4,VAV1,VAV3	46
Cellular Movement, Hematological System Development and Function, Immune Cell Trafficking, Inflammatory Response	chemotaxis of lymphocytes	2.12E-02	Decreased	-2.014	ADAM8,CCR2,CXCL12,CXCL16,Cxcl9,CYSLTR1,FN1,GNAI2,RGS1,S100A4,TGFB1,THBS2,TLR4	13
Cellular Movement, Hematological System Development and Function, Immune Cell Trafficking, Inflammatory Response	chemotaxis of macrophages	2.13E-02	Decreased	-2.828	APP,C3AR1,CD74,CSF1R,CXCL12,CYBB,MYD88,PTPRJ,TGFB1,TLR2	10
Cellular Movement, Hematological System Development and Function, Immune Cell Trafficking, Inflammatory Response	chemotaxis of myeloid cells	3.62E-06	Decreased	-3.365	APP,ARAP3,C3,C3AR1,C5AR1,CAMK1D,CCR2,CD74,CD9,CSF1R,CXCL12,Cxcl9,CYBB,EFNB1,FCER1G,FCGR2A,GRN,HCK,INPP5D,ITGA4,ITGAM,ITGB2,LILRB3,LYN,MYD88,NCKAP1L,PREX1,PTPN6,PTPRJ,RAC1,S100A8,SPI1,TGFB1,TLR2,TLR4,VAV1,VAV3	37
Cellular Movement, Hematological System Development and Function, Immune Cell Trafficking, Inflammatory Response	chemotaxis of phagocytes	1.64E-05	Decreased	-3.583	APP,ARAP3,C3,C3AR1,C5AR1,CAMK1D,CCR2,CD74,CD9,CSF1R,CXCL12,CYBB,EFNB1,FCER1G,FCGR2A,GRN,HCK,INPP5D,ITGA4,ITGAM,ITGB2,LILRB3,LYN,MYD88,NCKAP1L,PREX1,PTPN6,PTPRJ,RAC1,S100A8,SPI1,TGFB1,TLR2,TLR4,VAV1,VAV3	36
Cellular Movement, Hematological System Development and Function, Immune Cell Trafficking, Inflammatory Response	homing of phagocytes	7.49E-06	Decreased	-3.583	APP,ARAP3,C3,C3AR1,C5AR1,CAMK1D,CCR2,CD74,CD9,CSF1R,CXCL12,CYBB,EFNB1,FCER1G,FCGR2A,GRN,HCK,INPP5D,ITGA4,ITGAM,ITGB2,LILRB3,LYN,MYD88,NCKAP1L,PREX1,PTPN6,PTPRJ,RAC1,S100A8,SPI1,TGFB1,TLR2,TLR4,VAV1,VAV3,WAS	37
Cellular Movement, Hematological System Development and Function, Immune Cell Trafficking, Inflammatory Response	migration of dendritic cells	1.12E-02	Decreased	-2.468	ALCAM,C3,Ccl9,CCR2,CCR5,CD44,CD74,Cdc42,CXCL12,DOCK8,EPS8,HCLS1,PLXNC1,PTPN6,RAC1,SIRPA,WAS	17
Cellular Movement, Hematological System Development and Function, Immune Cell Trafficking, Inflammatory Response	migration of neutrophils	3.10E-02	Decreased	-2.879	CD44,CD47,CYBB,DDR2,HCK,IL17RA,ITGAM,ITGB2,MGAT5,MYD88,PIK3R5,RAC1,S100A8,TLR4	14
Cellular Movement, Hematological System Development and Function, Immune Cell Trafficking, Inflammatory Response	migration of phagocytes	9.43E-05	Decreased	-4.310	ALCAM,APP,BAG4,C3,Ccl9,CCR2,CCR5,CD44,CD47,CD74,Cdc42,COL1A1,CSF1R,CTSS,CXCL12,CYBB,DDR2,DOCK8,EPS8,HCK,HCLS1,IL17RA,ITGA4,ITGAM,ITGB2,LRP1,MGAT5,MYD88,NINJ1,P2RY6,PIK3R5,PLXNC1,PTPN6,RAC1,S100A8,SDC1,SEMA4A,SIRPA,TLR2,TLR4,TREM2,TYROBP,VCAN,WAS	44
Cellular Movement, Immune Cell Trafficking	leukocyte migration	1.70E-07	Decreased	-5.755	ACTB,ADAM17,ADAM8,AKT1,ALCAM,APP,ARAP3,ARRB2,BAG4,C3,C3AR1,C4A/C4B,C5AR1,CAMK1,CAMK1D,CASP1,CAT,CBFB,Ccl6,Ccl9,CCR2,CCR5,CD14,CD44,CD47,CD74,CD9,Cd99,Cdc42,CLEC7A,COL1A1,CORO1A,CSF1R,CSK,CTSS,CXCL12,CXCL16,Cxcl9,CYBB,CYSLTR1,CYTIP,DDR2,DOCK2,DOCK8,EFNB1,EPS8,FCER1G,FCGR2A,FCGR2B,FCGR3A/FCGR3B,FERMT3,FN1,GLRX,GNA12,GNA13,GNAI2,GNB2L1,GRN,HCK,HCLS1,HDAC1,IL17RA,INPP5D,IRF5,ITGA4,ITGAM,ITGB2,JAK1,LC…	116
Free Radical Scavenging	generation of reactive oxygen species	1.00E-03	Decreased	-2.210	APP,CYBB,GABARAP,ITGAM,NCF1,NCF2,SYK,TLR4	8
Free Radical Scavenging	generation of superoxide	1.79E-03	Decreased	-2.200	APP,CYBB,NCF1,NCF2,SYK	5
Free Radical Scavenging	production of reactive oxygen species	5.21E-09	Decreased	-3.378	APP,ARAP3,ARHGDIB,CAT,CD14,CLEC7A,CXCL12,CYBB,GRN,HSPA9,ITGAM,LCP2,LYN,MRC1,NCF1,P2RX7,PTPN6,RAC1,SPI1,TLR2,TLR4,TYROBP,VAV1	23
Free Radical Scavenging	production of superoxide	3.13E-04	Decreased	-2.779	APP,CYBB,ITGAM,NCF1,RAC1,SPI1,TLR2,TYROBP	8
Free Radical Scavenging	synthesis of reactive oxygen species	5.09E-09	Decreased	-3.462	APP,ARAP3,ARHGDIB,CAT,CD14,CLEC7A,CXCL12,CYBB,GABARAP,GRN,HSPA9,ITGAM,LCP2,LYN,MRC1,NCF1,NCF2,P2RX7,PTPN6,RAC1,SPI1,SYK,TLR2,TLR4,TYROBP,VAV1	26
Hematological System Development and Function, Immune Cell Trafficking, Inflammatory Response, Tissue Development	accumulation of antigen presenting cells	2.52E-04	Decreased	-2.021	C5AR1,CCR2,CD44,CXCL12,DOCK8,GRN,INPP5D,ITGAM,ITGAX,MYD88,NPC1,PFN1,STAT1,STAT3,TIMP1,TLR4,TNFRSF1B,TYROBP	18
Hematological System Development and Function, Immune Cell Trafficking, Inflammatory Response, Tissue Development	accumulation of granulocytes	4.44E-03	Decreased	-2.429	BCL2A1,C5AR1,Cxcl9,FCGR2A,FCGR3A/FCGR3B,GNAI2,GRN,IL17RA,INPP5D,ITGA4,ITGAM,ITGB2,MYD88,NCF1,S100A8,SERPING1,STAT3,TLR4	18
Hematological System Development and Function, Immune Cell Trafficking, Inflammatory Response, Tissue Development	accumulation of leukocytes	7.11E-03	Decreased	-2.847	ARRB2,BCL10,BCL2A1,BCL2L11,BGN,C4A/C4B,C5AR1,CCR2,CCR5,CD44,CXCL12,Cxcl9,CYBB,DOCK2,DOCK8,FCGR2A,FCGR3A/FCGR3B,FOXO3,GNAI2,GRN,IL17RA,INPP5D,ITGA4,ITGAM,ITGAX,ITGB2,MYD88,NCF1,NPC1,PFN1,RASA1,S100A8,SERPING1,STAT1,STAT3,TGFB1,TIMP1,TLR4,TNFRSF1B,TYROBP	40
Hematological System Development and Function, Immune Cell Trafficking, Inflammatory Response, Tissue Development	accumulation of myeloid cells	7.86E-03	Decreased	-2.786	BCL2A1,C5AR1,CCR2,CD44,CXCL12,Cxcl9,FCGR2A,FCGR3A/FCGR3B,GNAI2,GRN,IL17RA,INPP5D,ITGA4,ITGAM,ITGAX,ITGB2,MYD88,NCF1,NPC1,PFN1,RASA1,S100A8,SERPING1,STAT3,TIMP1,TLR4,TNFRSF1B	27
Hematological System Development and Function, Immune Cell Trafficking, Inflammatory Response, Tissue Development	accumulation of neutrophils	4.93E-03	Decreased	-2.739	C5AR1,FCGR2A,FCGR3A/FCGR3B,GNAI2,GRN,IL17RA,INPP5D,ITGA4,ITGAM,ITGB2,MYD88,S100A8,TLR4	13
Hematological System Development and Function, Immune Cell Trafficking, Inflammatory Response, Tissue Development	accumulation of phagocytes	3.17E-04	Decreased	-3.039	C5AR1,CCR2,CD44,CXCL12,DOCK8,FCGR2A,FCGR3A/FCGR3B,GNAI2,GRN,IL17RA,INPP5D,ITGA4,ITGAM,ITGAX,ITGB2,MYD88,NPC1,PFN1,RASA1,S100A8,STAT1,STAT3,TIMP1,TLR4,TNFRSF1B,TYROBP	26
Hematological System Development and Function, Tissue Morphology	quantity of blood cells	1.60E-04	Decreased	-2.327	ADAM10,ADAM17,ADAM8,AKT1,Ank2,APP,ARID4B,BCL10,BCL2A1,BCL2L11,C1QA,C3,C3AR1,C5AR1,CBFB,Ccl9,CCR2,CCR5,CD200R1,CD44,CD47,Cdc42,CES1,CIITA,CLEC7A,CLIC4,CSF1R,CSF2RB,CTSS,CXCL12,CYBB,CYLD,CYTIP,DOCK8,EFNB1,ELAVL1,FCER1G,FCGR1A,FCGR2A,FCGR2B,FEN1,FERMT3,FES,FOXO3,GNA12,GNA13,GNAI2,HEXB,HLA-DQA1,HSPA9,IFI30,IGHM,IKBKG,IL7R,INPP5D,IRF8,ITGAM,ITGB2,KIAA0101,KLF3,LCP2,LGALS3,LGALS8,LGALS9B,LYN,MAD2L1,MYD…	108
Hematological System Development and Function, Tissue Morphology	quantity of leukocytes	1.67E-04	Decreased	-2.493	ADAM10,ADAM17,ADAM8,AKT1,Ank2,APP,ARID4B,BCL10,BCL2A1,BCL2L11,C1QA,C3,C3AR1,C5AR1,CBFB,Ccl9,CCR2,CCR5,CD200R1,CD44,CD47,Cdc42,CES1,CIITA,CLEC7A,CLIC4,CSF1R,CSF2RB,CTSS,CXCL12,CYBB,CYLD,CYTIP,DOCK8,EFNB1,ELAVL1,FCER1G,FCGR1A,FCGR2A,FCGR2B,FEN1,FERMT3,FES,FOXO3,GNA12,GNA13,GNAI2,HEXB,HLA-DQA1,IFI30,IGHM,IKBKG,IL7R,INPP5D,IRF8,ITGAM,ITGB2,KLF3,LCP2,LGALS3,LGALS8,LGALS9B,LYN,MYD88,NDFIP1,NFKB1,NPC1,N…	102
Hematological System Development and Function, Tissue Morphology	quantity of lymphocytes	1.13E-03	Decreased	-2.305	ADAM10,AKT1,Ank2,APP,ARID4B,BCL10,BCL2A1,BCL2L11,C3,C5AR1,CBFB,CCR2,CD44,CD47,Cdc42,CIITA,CSF2RB,CTSS,CXCL12,CYLD,CYTIP,DOCK8,EFNB1,ELAVL1,FCER1G,FCGR1A,FCGR2A,FCGR2B,FOXO3,GNA12,GNA13,HEXB,HLA-DQA1,IFI30,IGHM,IKBKG,IL7R,INPP5D,ITGAM,ITGB2,KLF3,LCP2,LGALS8,LYN,MYD88,NDFIP1,NFKB1,NPC1,P2RX7,PSAP,PTPN6,RAC1,RBL2,RUNX1,SAMSN1,SDC1,SERPINB6,SLC39A10,SLC6A6,SMO,STAT1,STAT3,STK17B,SYK,TGFB1,TGFBR2,TLR2…	75
Hematological System Development and Function, Tissue Morphology	quantity of mononuclear leukocytes	2.41E-03	Decreased	-2.056	ADAM10,AKT1,Ank2,APP,ARID4B,BCL10,BCL2A1,BCL2L11,C3,C5AR1,CBFB,CCR2,CD44,CD47,Cdc42,CIITA,CSF2RB,CTSS,CXCL12,CYLD,CYTIP,DOCK8,EFNB1,ELAVL1,FCER1G,FCGR1A,FCGR2A,FCGR2B,FOXO3,GNA12,GNA13,HEXB,HLA-DQA1,IFI30,IGHM,IKBKG,IL7R,INPP5D,ITGAM,ITGB2,KLF3,LCP2,LGALS3,LGALS8,LYN,MYD88,NDFIP1,NFKB1,NPC1,P2RX7,PSAP,PTPN6,RAC1,RBL2,RUNX1,SAMSN1,SDC1,SERPINB6,SLC39A10,SLC6A6,SMO,STAT1,STAT3,STK17B,SYK,TGFB1,TGFB…	76
Hematological System Development and Function, Tissue Morphology	quantity of T lymphocytes	2.71E-02	Decreased	-2.264	ADAM10,Ank2,APP,ARID4B,BCL10,BCL2A1,BCL2L11,C5AR1,CBFB,CCR2,CD44,CD47,Cdc42,CIITA,CSF2RB,CTSS,CYLD,DOCK8,EFNB1,ELAVL1,FCGR2B,FOXO3,HEXB,IFI30,IKBKG,IL7R,INPP5D,ITGAM,ITGB2,LCP2,LGALS8,MYD88,NDFIP1,P2RX7,PTPN6,RAC1,RUNX1,SERPINB6,SLC6A6,STAT1,STAT3,STK17B,TGFB1,TGFBR2,TLR2,TLR4,TNFRSF13B,TNFRSF1B,TP53BP1,VAV1,VSIG4,WAS	52
Inflammatory Response	immune response of cells	2.16E-08	Decreased	-2.391	APP,AXL,BCL2L11,C3,C3AR1,C5AR1,CASP1,CD14,CD44,CD47,CSF2RB,CTSS,DOCK8,FCER1G,FCGR2A,FCGR2B,FN1,FSTL1,HCK,HLA-DQB1,IGHM,IL7R,INPP5D,IRF8,ITGA4,ITGAM,ITGAX,ITGB2,LCP2,LILRB3,LY96,LYN,MSR1,MYD88,P2RX7,PFDN6,PLCG1,PYCARD,STAT3,SYK,TGFB1,TGFBR2,TGM2,TLR2,TNFRSF1B,TYROBP,UCP2,VAV1,WAS	49
Inflammatory Response	inflammatory response	1.57E-07	Decreased	-3.718	ABHD12,ADAM10,ADAM8,ADRBK1,APP,ARAP3,C3,C3AR1,C5AR1,CAMK1D,CASP1,CCR2,CD14,CD44,CD47,CD74,CD9,CORO1A,CSF1R,CXCL12,CXCL16,Cxcl9,CYBB,CYSLTR1,EFNB1,FCER1G,FCGR2A,FN1,GNAI2,GRN,HCK,HLA-A,INPP5D,ITGA4,ITGAM,ITGB2,LGALS3,LILRB3,LRP1,LY96,LYN,MAP2K1,MAP2K3,MSR1,MYD88,NCKAP1L,NPC1,P2RX7,PREX1,PTGER3,PTPN6,PTPRJ,RAC1,RGS1,S100A4,S100A8,SIRPA,SLC11A1,SNCA,SPI1,STAT1,STAT3,SYK,TGFB1,TGM2,THBS2,TLR2,TLR4,TR…	73
Tissue Morphology	quantity of cells	1.32E-04	Decreased	-2.482	ADAM10,ADAM17,ADAM8,AKT1,Ank2,APP,ARID4B,BCL10,BCL2A1,BCL2L11,C1QA,C3,C3AR1,C5AR1,CBFB,Ccl9,CCR2,CCR5,CD200R1,CD44,CD47,Cdc42,CES1,CIITA,CLEC7A,CLIC4,CSF1R,CSF2RB,CTSS,CXCL12,CYBB,CYLD,CYTIP,DOCK8,EFNB1,EIF4EBP1,ELAVL1,FCER1G,FCGR1A,FCGR2A,FCGR2B,FEN1,FERMT3,FES,FOXO3,GNA12,GNA13,GNAI2,HEXB,HLA-DQA1,HSPA9,IFI30,IGHM,IKBKG,IL7R,INPP5D,IRF8,ITGAM,ITGB2,KIAA0101,KLF3,LCP2,LGALS3,LGALS8,LGALS9B,LYN,M…	110
